# Supplementary material for: The Urine Proteome Profile Is Different in Neuromyelitis Optica Compared to Multiple Sclerosis: A Clinical Proteome Study
Source: PLoS One. 2015 Oct 13;10(10):e0139659. doi: 10.1371/journal.pone.0139659 (PMC4604198; doi:10.1371/journal.pone.0139659)
Supplement: S1 Table — Proteins extracted from urine samples collected from 32 NMO patients, 46 MS patients, and 32 healthy subjects (HS) were processed as described in the methods sections, randomly labelled with 8-plex iTRAQ isobaric tags (mass tags 116–119, 121)) and analyzed by nano-LC MS/MS. The individual samples were compared with a pool of the 32 HS samples (mass tag 113). The resulting ratios for each protein were used for students t-test calculation. Columns indicate Uniprot accession number, protein function, the percentage of matching amino acids from identified peptides, the sum of unique peptides used for identification, the average Mascot and Sequest protein score, the theoretical protein molecular weight, the calculated isoelectric point, t-test results, the total number of individuals included in the study including, the specific number of MNO, MS, and MS individuals, and the protein expression data for the identified proteins in the patient samples and healthy samples. Blanks indicate that the specific protein was not identified in the particular proteomic experiment. (XLSX) [file pone.0139659.s001.xlsx]

## Sheet: Data-sorted
Supplementary Table S1. Proteins quantitied using 8-plex iTRAQ isobaric mass tags. Proteins extracted from urine samples collected from 32 NMO patients, 46 MS patients, and 32 healthy subjects (HS) were processed as described in the methods sections, randomly labelled with 8-plex iTRAQ isobaric tags (mass tags 116-119, 121)) and analyzed by nano-LC MS/MS. The individual samples were compared with…
Uniprot accession number	Protein function	ΣCoverage	Σ# Unique Peptides	Average protein scores		MW [kDa]	calc. pI		Regulation NMO/HS	t-test NMO-HS		MS/HS	t-test MS-HS		Regulation NMO/MS	t-test NMO-MS	Total #	# NMO	# MS	# HS	# NMO	# MS		A5: 116/113	E5: 116/113	I5: 116/113	L5: 116/113	R5: 116/113	S5: 116/113	T5: 116/113	U5: 116/113	W5: 116/113	A5: 117/113	F5: 117/113	K5: 117/113	L5: 117/113	S5: 117/113	C5: 118/113	L5: 118/113	M5: 118/113	R5: 118/113	U5: 118/113	D5: 119/113	E5: 119/113	H5: 119/113	R5: 119/113	S5: 119/113	V5: 119/113	X5: 119/113
				Mascot	Sequest																			HS122	HS124	HS117	HS13	HS109	HS96	HS120	HS110	HS112	HS21	HS18	HS118	HS20	HS14	HS83	HS87	HS123	HS7	HS8	HS19	HS114	HS16	HS104	HS119	HS108	HS100
B9A064	Immunoglobulin lambda-like polypeptide 5 OS=Homo sapiens GN=IGLL5 PE=2 SV=2 - [IGLL5_HUMAN]	49.07	3	482.792	127.799	23.0486	8.83643		1.1582	0.065828		1.12556	0.0785538		1.029	0.649452	109	32	46	31	32	46		0.558651	1.1451	1.15833	1.03078	0.712864	0.750355	0.781822	1.48926	0.829651	0.551282	1.79067	1.40431	0.919581	0.952527	0.853578	0.678206	0.745186	0.853225	0.897175	0.7357	0.834614	0.884522	0.58795	0.708093	0.53179	0.882802
D6RF35	Vitamin D-binding protein OS=Homo sapiens GN=GC PE=4 SV=1 - [D6RF35_HUMAN]	61.55	28		94.5062	52.9859	5.51611		1.03793	0.539236		0.979935	0.639628		1.05918	0.244758	109	32	46	31	32	46		1.19138	0.633781	0.987811	1.1345	1.50049	1.09355	1.16361	0.875138	0.762295	0.798925	0.933033	1.03382	1.2022	0.913761	0.751405	0.919781	1.14615	0.94716	1.58354	1.14528	0.892523	1.15124	0.957705	0.728939	1.0361	1.04511
E9PBV3	Suprabasin OS=Homo sapiens GN=SBSN PE=4 SV=1 - [E9PBV3_HUMAN]	66.95	18		62.4902	60.5046	7.00537		1.27558	0.0136296		1.03445	0.77054		1.2331	0.0400973	109	32	46	31	32	46		0.65909	0.893025	1.32065	0.888165	0.627827	0.612547	0.661114	0.497819	1.98885	0.907529	0.31314	0.605812	0.575374	0.859315	0.608585	1.12355	0.615717	0.540137	0.782594	1.04708	1.4086	0.744207	0.64972	0.833361	1.51762	0.824637
O00187	Mannan-binding lectin serine protease 2 OS=Homo sapiens GN=MASP2 PE=1 SV=4 - [MASP2_HUMAN]	13.99	9	378.024	71.0851	75.6536	5.63037		1.10418	0.331435		1.19187	0.0448221		0.926423	0.378846	109	32	46	31	32	46		1.00529	2.24072	0.990865	0.920202	0.763888	0.939561	1.26782	2.45692	0.886056	0.972759	0.859165	0.887178	0.89733	1.1399	1.00721	0.887052	0.851128	0.589322	0.741162	0.988101	1.08523	1.12679	0.727805	1.05049	0.575637	0.913424
O00391	Sulfhydryl oxidase 1 OS=Homo sapiens GN=QSOX1 PE=1 SV=3 - [QSOX1_HUMAN]	34.4	22	335.83	70.9948	82.5255	8.92432		0.906569	0.00422043		0.953518	0.0709921		0.950762	0.0443472	109	32	46	31	32	46		0.940483	0.934168	0.983175	1.09269	1.03648	1.00118	1.02275	0.743707	1.12114	1.13093	1.02082	0.926305	0.740704	1.27444	1.23563	0.866853	1.16199	1.09792	1.36291	1.21993	1.11468	0.912732	1.16567	1.23038	1.1815	1.18991
O00462	Beta-mannosidase OS=Homo sapiens GN=MANBA PE=1 SV=3 - [MANBA_HUMAN]	16.72	13	148.041	30.3086	100.831	5.51611		0.823114	0.000395207		0.956861	0.396847		0.860223	0.00952114	109	32	46	31	32	46		1.00637	0.85847	0.927716	0.799748	0.906635	1.061	0.986432	0.837552	0.986985	0.990778	0.972662	0.965006	0.620118	1.30996	0.942538	0.872508	1.40376	1.17534	1.34432	1.0407	0.899034	0.893089	0.919782	1.10113	1.0963	1.08564
O00468	Agrin OS=Homo sapiens GN=AGRN PE=1 SV=4 - [AGRIN_HUMAN]	14.23	21	224.415	54.7947	214.706	6.40479		1.027	0.612703		1.14028	0.0307133		0.900659	0.0806915	109	32	46	31	32	46		0.948295	1.12496	0.993954	0.854808	0.924583	0.866206	0.889659	1.5764	0.948794	0.966274	1.36707	1.21515	0.739481	1.05533	1.12285	0.782789	0.778425	1.10318	0.882978	0.866451	0.859811	1.04224	0.877056	1.04959	1.02506	0.852899
O00533	Neural cell adhesion molecule L1-like protein OS=Homo sapiens GN=CHL1 PE=1 SV=4 - [CHL1_HUMAN]	18.13	16	73.8017	26.9178	134.987	5.75732		0.886292	0.0368368		0.923948	0.127783		0.959244	0.363399	109	32	46	31	32	46		1.09183	1.28965	0.654533	0.8875	0.797128	0.900997	0.950819	0.540395	0.798473	0.872777	1.09453	1.01565	0.931122	0.835458	0.793749	1.04317	1.23299	1.21511	0.659268	0.656392	1.15386	0.809559	0.967355	1.23084	1.18388	1.32067
O00560	Syntenin-1 OS=Homo sapiens GN=SDCBP PE=1 SV=1 - [SDCB1_HUMAN]	36.91	7	89.8133	18.6189	32.4239	7.53271		0.929066	0.132004		0.921862	0.0357564		1.00781	0.850845	109	32	46	31	32	46		1.27122	0.927131	1.02943	1.24948	1.0934	1.0122	1.06333	1.03828	0.902853	1.16833	0.921168	0.894885	1.13592	0.831163	0.965219	0.996506	1.36557	1.09888	1.24114	1.44738	1.40423	0.908725	1.28857	1.50798	0.873163	0.915469
O00584	Ribonuclease T2 OS=Homo sapiens GN=RNASET2 PE=1 SV=2 - [RNT2_HUMAN]	50.78	10	111.033	25.8052	29.4618	7.07861		0.959862	0.663332		1.10125	0.291898		0.871612	0.190073	109	32	46	31	32	46		1.19259	1.02231	1.1015	1.14967	0.999091	1.06206	0.874746	2.43956	0.946824	0.898906	1.17402	1.17696	1.00658	1.32645	1.16788	0.880413	1.16413	0.76595	1.10308	0.861053	0.997162	1.06142	0.873128	0.944384	0.917054	1.12598
O14773	Tripeptidyl-peptidase 1 OS=Homo sapiens GN=TPP1 PE=1 SV=2 - [TPP1_HUMAN]	22.02	9	204.269	41.2962	61.2096	6.48096		0.996454	0.955427		1.0501	0.43743		0.948918	0.321757	109	32	46	31	32	46		0.626691	1.14168	0.705871	0.908475	0.89707	0.97963	0.745047	1.10323	0.932097	0.648822	1.39089	1.05673	0.924028	0.606972	1.03495	0.807757	0.938744	0.535849	0.631468	0.833333	0.884213	0.994	0.766624	0.785638	0.820164	0.580261
O43278	Kunitz-type protease inhibitor 1 OS=Homo sapiens GN=SPINT1 PE=1 SV=2 - [SPIT1_HUMAN]	19.47	10	66.8721	22.7372	58.3602	6.29053		0.931891	0.127111		0.967998	0.351335		0.962699	0.341587	109	32	46	31	32	46		1.36469	0.881686	1.20591	0.968416	1.14065	1.09997	0.96639	0.786542	1.00566	1.23753	0.99946	0.91844	0.981571	0.764351	1.14919	1.13711	1.07795	1.3237	1.206	0.728805	0.967707	0.934431	0.95611	1.12712	1.03966	1.274
O43653	Prostate stem cell antigen OS=Homo sapiens GN=PSCA PE=1 SV=1 - [PSCA_HUMAN]	42.28	3	289.078	48.3555	12.9035	5.2876		0.699517	0.00553539		0.769607	0.0247093		0.908927	0.323477	109	32	46	31	32	46		1.3398	1.69141	0.992678	1.39375	0.567704	0.922819	0.343652	0.699451	0.334104	1.50034	1.52498	1.01847	0.652299	1.02864	0.66637	1.24801	1.42367	2.84329	1.7444	1.07096	0.829006	0.681513	0.691177	0.328067	0.301621	0.938905
O60494	Cubilin OS=Homo sapiens GN=CUBN PE=1 SV=5 - [CUBN_HUMAN]	24.9	68	830.984	224.634	398.48	5.35107		0.862276	0.00444001		0.935748	0.164459		0.921483	0.0218195	109	32	46	31	32	46		1.25522	0.892318	0.914768	0.947831	1.13261	1.07617	1.13603	0.89139	1.26313	0.720439	1.15641	0.927208	0.926782	0.652163	1.04114	0.901538	1.26683	0.807503	0.645312	0.794939	1.06554	0.971988	1.0183	1.22955	1.23381	0.89275
O60888	Protein CutA OS=Homo sapiens GN=CUTA PE=1 SV=2 - [CUTA_HUMAN]	48.6	6	128.333	21.7958	19.1041	5.50342		0.937528	0.231411		1.01165	0.809843		0.926736	0.140051	109	32	46	31	32	46		1.20403	0.8773	0.847367	0.798812	0.779113	1.21722	1.15317	0.815198	1.04451	0.991179	1.21783	0.959128	0.867769	0.955836	1.11628	0.755209	1.10305	1.45024	0.933725	0.769205	0.973847	0.844801	0.887648	0.905173	1.05778	1.03249
O75144	ICOS ligand OS=Homo sapiens GN=ICOSLG PE=1 SV=2 - [ICOSL_HUMAN]	23.51	5	173.186	32.867	33.3277	5.31299		0.839468	0.00166718		0.94389	0.134867		0.889371	0.0109925	109	32	46	31	32	46		1.01406	0.948188	0.821169	1.19546	0.846689	1.24054	0.722337	0.923208	0.790896	1.23212	1.17299	1.1725	1.3352	0.91834	1.15814	1.11556	1.28585	1.33358	1.33638	0.808129	0.955682	1.23698	1.27178	0.857557	1.14649	0.993361
O75223	Gamma-glutamylcyclotransferase OS=Homo sapiens GN=GGCT PE=1 SV=1 - [GGCT_HUMAN]	58.51	9	74.0512	22.4398	20.9943	5.13525		0.894028	0.327138		0.91107	0.436037		0.981294	0.864889	109	32	46	31	32	46		1.24009	0.653769	1.43038	0.976697	1.24781	0.877821	0.842466	0.431951	1.19058	2.47359	0.39079	0.656778	0.821613	1.44336	0.365863	1.80805	0.806028	0.936118	2.43861	0.977753	1.14985	0.544133	1.19721	1.58205	1.15712	2.22446
O75339	Cartilage intermediate layer protein 1 OS=Homo sapiens GN=CILP PE=1 SV=4 - [CILP1_HUMAN]	6.17	7	54.9487	15.2868	132.48	8.41162		0.93483	0.225488		0.933056	0.177578		1.0019	0.963247	109	32	46	31	32	46		0.741006	1.09503	0.950699	1.44701	1.02344	1.00165	0.893105	0.960441	0.903594	0.580758	1.17687	0.808046	0.726607	1.41583	0.675314	0.963594	0.982851	0.639959	0.766351	0.564684	0.797586	0.64789	0.877971	1.05131	0.967605	1.35315
O75369	Filamin-B OS=Homo sapiens GN=FLNB PE=1 SV=2 - [FLNB_HUMAN]	8.03	14	156.751	36.334	277.99	5.73193		0.898315	0.0667785		0.893875	0.0196198		1.00497	0.899566	109	32	46	31	32	46		0.934145	0.965948	1.0348	0.817431	1.00668	1.18339	0.838817	1.00191	0.964223	1.07824	1.17762	1.05981	1.17299	1.38451	0.958119	0.974931	0.869218	1.61537	1.47518	2.20004	1.54135	1.00074	0.937754	0.850034	1.04897	1.13214
O75594	Peptidoglycan recognition protein 1 OS=Homo sapiens GN=PGLYRP1 PE=1 SV=1 - [PGRP1_HUMAN]	57.14	7	359.175	72.9687	21.7167	8.5874		1.06674	0.172048		1.15748	0.0183793		0.921599	0.155075	109	32	46	31	32	46		0.765422	1.04875	1.05519	0.929744	1.02684	0.967249	1.48751	1.0664	0.945836	0.689904	0.887763	0.879555	0.769166	0.701457	1.27784	0.930413	0.81089	0.815907	0.908672	0.859463	1.06709	0.829918	1.01525	0.893102	1.03792	0.924074
O75882	Attractin OS=Homo sapiens GN=ATRN PE=1 SV=2 - [ATRN_HUMAN]	23.58	29	258.395	73.7643	158.432	7.31299		0.899285	0.0011462		0.964435	0.269043		0.932447	0.0325804	109	32	46	31	32	46		1.01626	0.927218	1.02866	0.99714	1.13316	1.04682	1.20492	0.8562	1.02056	0.988383	1.11202	0.984277	0.754088	0.716503	1.19836	0.949354	0.981883	0.916328	0.813492	1.01034	1.0559	1.02175	1.10827	0.95743	1.09572	1.29895
O76076	WNT1-inducible-signaling pathway protein 2 OS=Homo sapiens GN=WISP2 PE=1 SV=1 - [WISP2_HUMAN]	29.6	6	157.163	30.7094	26.8067	7.88428		1.1145	0.020466		1.00906	0.82338		1.10448	0.00989341	109	32	46	31	32	46		1.27913	1.00619	1.05485	0.982569	1.18238	1.10345	1.07408	0.846431	0.791987	0.809622	1.08279	1.02717	1.24488	1.30927	1.0085	1.01627	0.952092	0.965426	1.59366	1.25483	1.12997	1.15842	0.866721	0.95982	0.944677	0.958147
O94919	Endonuclease domain-containing 1 protein OS=Homo sapiens GN=ENDOD1 PE=1 SV=2 - [ENDD1_HUMAN]	29.2	12	393.258	80.8551	54.9813	5.70654		1.01886	0.740849		1.13818	0.0322106		0.895164	0.0521415	109	32	46	31	32	46		0.775044	0.955431	0.821658	0.874307	0.8177	0.953619	0.783878	1.40242	0.75678	1.10301	1.39635	1.11253	1.04531	0.92373	0.816451	0.673099	0.82426	1.04426	1.14577	0.648473	0.689925	0.940934	0.684367	0.716048	0.525944	0.779348
O95336	6-phosphogluconolactonase OS=Homo sapiens GN=PGLS PE=1 SV=2 - [6PGL_HUMAN]	62.02	11	198.418	55.3971	27.5296	6.04932		0.951789	0.483799		1.09786	0.267108		0.866946	0.0598636	109	32	46	31	32	46		0.682365	1.76579	0.842982	0.974062	0.668127	0.698791	1.37174	1.29426	0.725505	0.637108	0.842447	1.01471	0.568053	0.773374	0.775563	0.824695	0.984435	0.764194	0.791223	0.708789	0.963255	1.02962	1.0508	0.685809	0.561696	0.588002
O95865	N(G),N(G)-dimethylarginine dimethylaminohydrolase 2 OS=Homo sapiens GN=DDAH2 PE=1 SV=1 - [DDAH2_HUMAN]	47.72	10	125.257	25.2296	29.6255	6.01123		1.01656	0.627904		0.970828	0.419527		1.04711	0.22639	109	32	46	31	32	46		0.792527	1.15339	0.934897	1.16036	1.12333	0.98966	0.985719	0.879346	0.902152	0.889535	1.18909	0.929985	1.05173	0.898058	0.976682	1.01825	0.99138	1.10486	1.17033	0.997635	1.07519	0.999354	0.953605	1.07416	0.612581	1.09168
O95998	Interleukin-18-binding protein OS=Homo sapiens GN=IL18BP PE=1 SV=2 - [I18BP_HUMAN]	37.11	5	139.454	38.0649	21.0858	7.38623		1.10459	0.0193407		1.06191	0.0850525		1.04019	0.295239	109	32	46	31	32	46		1.34389	1.08235	0.904514	0.80691	0.788128	1.14107	1.18835	0.789738	0.95047	1.28634	1.01984	0.976205	1.22688	0.924424	1.20497	1.01789	1.03461	0.960911	1.2107	0.981485	0.897921	1.09876	0.974528	0.914095	1.18357	0.952858
P00352	Retinal dehydrogenase 1 OS=Homo sapiens GN=ALDH1A1 PE=1 SV=2 - [AL1A1_HUMAN]	19.76	9	47.1658	11.6749	54.827	6.72705		0.945546	0.530328		0.93705	0.448315		1.00907	0.914133	109	32	46	31	32	46		0.956929	1.35932	0.771389	0.919907	0.930214	0.659058	0.823084	0.952041	1.5554	0.750446	0.833059	1.93839	0.873818	0.457867	1.03636	0.776226	1.37865	0.344429	0.731854	0.241368	1.18804	0.952821	1.24249	0.874841	1.07628	0.967338
P00441	Superoxide dismutase [Cu-Zn] OS=Homo sapiens GN=SOD1 PE=1 SV=2 - [SODC_HUMAN]	59.09	8	201.833	34.1233	15.9259	6.12549		0.978475	0.652638		0.922411	0.0536031		1.06078	0.131204	109	32	46	31	32	46		1.62479	0.828427	1.19233	0.798672	1.14679	1.55533	0.851993	0.800166	1.09424	1.22096	0.784559	1.15815	1.28784	1.21934	1.08976	1.00299	0.884565	1.10403	1.56622	1.16963	1.05023	1.1008	0.991012	1.18981	1.17353	1.45088
P00450	Ceruloplasmin OS=Homo sapiens GN=CP PE=1 SV=1 - [CERU_HUMAN]	41.88	36	625.38	137.982	122.128	5.71924		0.944932	0.499321		1.0849	0.348331		0.870984	0.0986702	109	32	46	31	32	46		0.927844	1.33648	1.51137	1.08291	0.948516	1.17847	1.14933	1.79711	0.74487	0.613445	1.15942	1.4406	0.606457	0.509245	0.705082	0.697344	0.862342	0.528045	0.567329	0.634864	0.709913	1.08962	0.791551	0.561553	0.731261	0.879124
P00558	Phosphoglycerate kinase 1 OS=Homo sapiens GN=PGK1 PE=1 SV=3 - [PGK1_HUMAN]	39.57	13	82.6973	17.9068	44.5861	8.104		0.941881	0.191825		0.972255	0.558057		0.968759	0.506989	109	32	46	31	32	46		0.966554	1.15812	0.85512	0.968618	0.979338	1.14694	1.0287	0.734918	1.01694	1.17356	0.985091	1.04763	1.02634	0.953992	0.7091	0.966653	1.0944	0.851968	0.9128	1.58594	1.02558	0.985906	1.39933	1.45035	1.18541	0.896802
P00734	Prothrombin OS=Homo sapiens GN=F2 PE=1 SV=2 - [THRB_HUMAN]	31.19	16	690.491	142.143	69.9921	5.89697		1.05639	0.24273		0.969247	0.42608		1.08991	0.0413148	109	32	46	31	32	46		1.39189	1.03635	1.03238	0.960376	0.927106	1.07899	1.10787	0.881819	0.943081	1.16819	1.07399	0.931993	1.26439	1.56011	1.00223	0.973842	1.00704	1.4852	1.34066	1.39214	1.00757	1.03546	0.942855	1.08314	1.08102	0.8756
P00738	Haptoglobin OS=Homo sapiens GN=HP PE=1 SV=1 - [HPT_HUMAN]	46.06	19	515.05	141.662	45.1766	6.58057		0.880737	0.654945		0.978253	0.927618		0.900316	0.581638	109	32	46	31	32	46		0.493658	2.20918	0.718248	0.300158	0.71876	0.296158	0.55933	6.0659	1.01432	0.520208	0.793515	0.361003	0.241105	0.439073	0.373035	0.661784	0.372586	0.396915	0.772057	0.540026	0.693709	1.75968	0.658729	0.4644	0.36373	0.606085
P00747	Plasminogen OS=Homo sapiens GN=PLG PE=1 SV=2 - [PLMN_HUMAN]	34.69	26	195.958	47.3968	90.5102	7.23975		1.08403	0.196027		1.07176	0.146537		1.01145	0.816026	109	32	46	31	32	46		1.02022	1.4049	1.22409	1.21754	1.07086	1.00983	1.04821	2.04277	0.860351	1.10533	1.0067	1.0598	1.25955	0.936734	0.739507	1.09402	0.857747	1.15624	0.824275	1.28962	0.8953	1.09094	0.909573	0.898727	0.749542	0.92576
P00915	Carbonic anhydrase 1 OS=Homo sapiens GN=CA1 PE=1 SV=2 - [CAH1_HUMAN]	55.56	10	162.855	29.5915	28.8524	7.12256		1.23354	0.165153		1.23572	0.0966401		0.998238	0.988694	109	32	46	31	32	46		1.13351	0.908151	1.07046	0.918234	0.758452	0.619566	1.1852	3.66439	1.07566	0.65716	1.39425	0.877747	0.579163	0.676404	0.951656	0.740276	1.06857	0.788768	0.689739	0.747276	0.729874	1.00642	0.586879	0.703971	0.734442	0.511493
P00995	Pancreatic secretory trypsin inhibitor OS=Homo sapiens GN=SPINK1 PE=1 SV=2 - [ISK1_HUMAN]	53.16	3	106.483	20.8073	8.50118	7.60596		0.958809	0.642149		0.910294	0.124955		1.0533	0.522947	109	32	46	31	32	46		1.62698	0.985967	1.18877	1.21067	0.739512	1.05787	0.933593	0.616949	0.874648	1.21456	0.896217	0.904729	1.41121	1.08266	0.701884	1.25	1.39204	1.43879	0.950737	1.63149	0.974166	1.02466	0.985865	1.15571	1.59119	1.33222
P01008	Antithrombin-III OS=Homo sapiens GN=SERPINC1 PE=1 SV=1 - [ANT3_HUMAN]	44.4	21	283.488	66.9525	52.5689	6.7124		1.082	0.236073		1.09938	0.0900197		0.984184	0.757423	109	32	46	31	32	46		0.797899	0.928023	0.944778	0.873559	1.06757	1.38519	0.993688	2.24768	0.90406	0.695044	1.03391	1.04274	0.844643	0.964377	0.856287	0.82331	0.985717	0.939651	0.816942	0.895619	0.763208	0.887262	1.01453	1.02695	0.662825	0.990076
P01009	Alpha-1-antitrypsin OS=Homo sapiens GN=SERPINA1 PE=1 SV=3 - [A1AT_HUMAN]	71.05	28	962.027	230.151	46.707	5.59229		1.00958	0.873757		1.11131	0.134591		0.908456	0.149766	109	32	46	31	32	46		0.767395	0.82528	0.814245	0.895837	0.527704	1.24621	1.17311	1.18531	0.697274	0.656577	0.952215	0.977499	0.957523	0.69369	0.832344	0.915136	1.0084	0.498351	0.662973	0.77948	0.792399	1.46507	0.965549	0.705527	0.6933	0.717677
P01011	Alpha-1-antichymotrypsin OS=Homo sapiens GN=SERPINA3 PE=1 SV=2 - [AACT_HUMAN]	43.03	16	489.88	128.843	47.6205	5.51611		1.10951	0.121874		1.19425	0.0107759		0.929044	0.252262	109	32	46	31	32	46		0.694623	1.29947	0.961829	0.968257	0.717904	0.753966	0.876827	1.70841	0.892645	0.853683	1.27752	1.38227	0.986326	0.791569	1.1254	0.988889	0.879524	0.87585	0.789145	0.624141	0.784132	1.14271	0.934131	0.693689	0.514135	0.819372
P01019	Angiotensinogen OS=Homo sapiens GN=AGT PE=1 SV=1 - [ANGT_HUMAN]	25.98	10	215.94	41.0605	53.1205	6.31592		0.913746	0.598237		1.06987	0.63945		0.854069	0.0622558	109	32	46	31	32	46		0.762321	1.43545	0.827861	0.606443	0.380663	0.62341	1.24179	4.91226	0.738514	0.57842	1.20425	0.846594	0.571162	0.554572	0.454299	0.612722	0.937138	0.316521	0.784966	0.694108	0.694411	1.0232	0.426812	0.594173	0.494082	0.775911
P01024	Complement C3 OS=Homo sapiens GN=C3 PE=1 SV=2 - [CO3_HUMAN]	49.73	70	297.876	104.395	187.03	6.40479		1.02819	0.76698		0.958373	0.478386		1.07285	0.370363	109	32	46	31	32	46		0.848802	1.22135	1.19905	0.923256	2.08313	1.0782	1.23332	1.24909	1.27462	0.847759	0.842954	0.84563	0.860965	0.87765	1.01472	0.727916	1.58183	0.883386	0.79897	0.876131	0.99251	0.825053	1.07735	0.998577	0.94782	1.71067
P01034	Cystatin-C OS=Homo sapiens GN=CST3 PE=1 SV=1 - [CYTC_HUMAN]	52.05	7	276.952	41.2801	15.7891	8.74854		0.94154	0.220155		1.00947	0.825838		0.932705	0.0799721	109	32	46	31	32	46		1.01619	0.898892	0.874412	0.928053	0.880823	1.1197	1.3718	0.832387	0.892226	0.830174	1.29159	0.847314	0.791009	0.510534	1.0584	0.904068	1.09172	0.75815	0.926066	0.66729	0.954592	0.851681	1.06172	0.923911	0.98195	0.954367
P01040	Cystatin-A OS=Homo sapiens GN=CSTA PE=1 SV=1 - [CYTA_HUMAN]	82.65	8	141.911	37.4489	10.9997	5.50342		1.10951	0.202454		1.06747	0.584672		1.03938	0.72364	109	32	46	31	32	46		0.908307	1.33927	1.45505	0.906646	0.844078	0.778817	1.00951	0.746125	1.47254	1.38624	0.587443	0.734027	0.914989	1.95358	0.711805	1.27544	0.732142	0.840699	1.17254	1.09342	1.47219	0.66646	0.983196	1.08626	1.16055	1.22759
P01042-2	Isoform LMW of Kininogen-1 OS=Homo sapiens GN=KNG1 - [KNG1_HUMAN]	61.12	5		677.427	47.8527	6.65381		0.962833	0.636915		1.17681	0.0970343		0.818171	0.0458513	109	32	46	31	32	46		0.834827	1.30863	1.03587	1.1499	1.08148	0.882088	0.93964	1.17323	0.750719	1.48396	0.938067	0.715812	1.60568	0.914152	1.39209	1.67349	1.1741	1.09029	0.918965	0.936187	0.685438	1.12808	1.00573	0.990297	1.10457	0.813745
P01133	Pro-epidermal growth factor OS=Homo sapiens GN=EGF PE=1 SV=2 - [EGF_HUMAN]	36.7	39	1165.61	295.409	133.906	5.84619		0.875707	0.0669951		0.942641	0.350356		0.928993	0.152895	109	32	46	31	32	46		0.728175	0.946539	0.9387	0.666298	0.791792	0.757142	1.73931	0.809982	1.1902	0.501423	1.16812	0.817983	0.691171	0.516781	0.630973	1.10518	1.07175	0.631862	0.601834	0.87007	0.969964	0.839443	1.47167	0.721095	1.28111	0.859363
P01591	Immunoglobulin J chain OS=Homo sapiens GN=IGJ PE=1 SV=4 - [IGJ_HUMAN]	41.51	6	179.642	33.1145	18.087	5.23682		0.836743	0.0312436		0.914711	0.184565		0.914762	0.169245	109	32	46	31	32	46		1.11025	1.15633	1.25577	1.4437	1.28181	1.14401	1.41523	1.40861	1.58113	0.411622	0.893167	0.90646	0.531108	0.658619	1.03529	0.757705	1.06975	0.547898	0.557805	0.519035	0.893726	0.813899	0.772541	0.945437	1.0426	1.28461
P01598	Ig kappa chain V-I region EU OS=Homo sapiens PE=1 SV=1 - [KV106_HUMAN]	26.85	2	156.726	20.1718	11.7808	8.44092		1.07142	0.36235		1.09585	0.226118		0.977707	0.785393	109	32	46	31	32	46		0.836793	0.94184	1.63126	1.37051	1.18306	0.902307	0.848678	1.65911	1.26018	0.964574	1.09592	1.15271	1.05827	1.43663	1.22886	1.06132	0.660604	0.826134	0.8345	1.1976	1.04036	1.05986	0.799404	1.25756	1.15494	1.17367
P01625	Ig kappa chain V-IV region Len OS=Homo sapiens PE=1 SV=2 - [KV402_HUMAN]	48.25	5	399.647	68.5759	12.6322	7.92822		0.931146	0.262783		1.04202	0.509562		0.893596	0.0475457	109	32	46	31	32	46		0.985969	1.31876	1.03517	1.443	0.656967	0.936389	0.891188	1.89559	0.783769	1.11717	1.22728	1.22294	0.983735	0.804176	1.1357	0.963538	0.663308	0.795023	0.833468	0.781772	0.659667	1.10941	0.803611	0.9252	0.704579	0.866256
P01765	Ig heavy chain V-III region TIL OS=Homo sapiens PE=1 SV=1 - [HV304_HUMAN]	26.09	1	133.805	20.4895	12.3481	9.12939		0.784461	0.0063663		0.835312	0.0229817		0.939123	0.434274	109	32	46	31	32	46		1.67728	1.35729	1.00192	1.34335	0.620289	1.27829	0.880879	1.54621	1.28641	1.25114	0.892036	0.790294	1.26977	0.644197	1.13532	0.966946	0.750571	1.98313	0.802296	0.632772	1.49642	0.64409	0.920867	0.795722	1.23117	1.15132
P01833	Polymeric immunoglobulin receptor OS=Homo sapiens GN=PIGR PE=1 SV=4 - [PIGR_HUMAN]	49.48	39	1032.03	257.52	83.2317	5.74463		0.936012	0.153822		0.978867	0.644057		0.956219	0.274856	109	32	46	31	32	46		0.772373	0.88331	0.941414	1.11723	0.8512	1.545	1.14998	0.855798	0.966662	0.582813	0.994043	1.00176	1.07371	0.733473	0.876212	0.705345	1.14766	0.692829	1.07058	0.725294	0.931743	0.955788	0.875428	1.01597	0.885708	1.06278
P01834	Ig kappa chain C region OS=Homo sapiens GN=IGKC PE=1 SV=1 - [IGKC_HUMAN]	85.85	7	3297.09	724.992	11.6017	5.87158		1.09402	0.0705303		1.12688	0.0256754		0.970838	0.556498	109	32	46	31	32	46		0.950493	1.17495	1.03527	1.1907	0.828643	0.937219	0.823881	1.26812	0.850355	0.981658	1.42642	1.4108	0.964641	0.979554	0.932996	0.790708	0.753296	0.960385	0.968421	0.779683	0.818163	1.08625	0.881052	0.789785	0.70517	0.818279
P01857	Ig gamma-1 chain C region OS=Homo sapiens GN=IGHG1 PE=1 SV=1 - [IGHG1_HUMAN]	57.27	5	1206.75	300.594	36.0832	8.19189		0.957895	0.469226		0.974782	0.614621		0.982676	0.720021	109	32	46	31	32	46		1.16346	1.14258	1.3366	1.0011	1.40184	1.59542	0.989516	0.922688	1.01125	0.83277	1.09386	0.891123	0.888214	0.785679	0.807323	0.725951	0.902663	0.648689	0.605565	0.59935	1.0377	0.770276	0.880231	0.883028	0.88028	1.20465
P01859	Ig gamma-2 chain C region OS=Homo sapiens GN=IGHG2 PE=1 SV=2 - [IGHG2_HUMAN]	46.93	4	831.776	231.084	35.8778	7.59131		0.803403	0.011265		0.958854	0.593384		0.837879	0.0284703	109	32	46	31	32	46		0.972495	1.31238	1.17977	1.48368	0.88091	0.850862	0.980542	1.94802	1.06216	0.797213	1.15282	1.19457	0.774037	0.52538	0.618986	0.690228	0.697292	0.505363	0.713855	0.435804	0.923899	0.909487	0.681378	0.731196	0.944333	0.77896
P01861	Ig gamma-4 chain C region OS=Homo sapiens GN=IGHG4 PE=1 SV=1 - [IGHG4_HUMAN]	49.54	4	562.284	153.646	35.9179	7.35693		0.943776	0.703231		1.0564	0.617557		0.893388	0.345276	109	32	46	31	32	46		0.740825	0.784396	0.877021	1.21234	1.26485	1.11188	0.923902	1.50647	1.07597	0.761837	1.74387	1.38345	0.647554	0.404313	0.840654	0.576565	0.747065	0.320688	0.585997	0.855032	0.691976	1.06988	0.656841	0.481454	0.696709	0.747072
P01871	Ig mu chain C region OS=Homo sapiens GN=IGHM PE=1 SV=3 - [IGHM_HUMAN]	40.49	17	431.259	112.428	49.2755	6.771		1.04995	0.494884		1.03555	0.628078		1.01391	0.83848	109	32	46	31	32	46		0.669385	1.35712	0.824418	1.24464	0.773472	0.661484	0.837755	0.99389	0.822159	0.681943	1.30727	1.28235	0.700052	0.575459	0.658385	0.890373	0.513846	0.624795	0.602551	0.60018	0.793123	0.796546	0.725281	0.624574	0.476752	0.741874
P01876	Ig alpha-1 chain C region OS=Homo sapiens GN=IGHA1 PE=1 SV=2 - [IGHA1_HUMAN]	56.37	5	384.509	108.86	37.6306	6.50732		0.80125	0.0158622		0.898047	0.157298		0.892214	0.14945	109	32	46	31	32	46		1.18769	1.28718	1.14276	1.49928	1.41871	1.17073	1.64183	1.0718	1.63356	0.682823	0.848588	0.816645	0.610114	0.514303	0.797189	0.682149	0.992002	0.573146	0.493856	0.488965	0.838148	0.878409	0.816766	0.877964	0.986423	1.28845
P02452	Collagen alpha-1(I) chain OS=Homo sapiens GN=COL1A1 PE=1 SV=5 - [CO1A1_HUMAN]	32.1	43	815.039	246.46	138.857	5.79541		1.41585	0.0988281		1.044	0.581635		1.35618	0.0834664	109	32	46	31	32	46		1.55068	0.812241	1.93745	1.15197	1.10476	1.06661	0.967726	0.807522	0.963589	1.21825	0.896709	1.01791	1.15908	1.65052	1.26436	1.12155	0.937756	1.22731	1.38972	1.83671	1.20403	1.42828	1.00295	1.20019	1.26349	1.16371
P02458	Collagen alpha-1(II) chain OS=Homo sapiens GN=COL2A1 PE=1 SV=3 - [CO2A1_HUMAN]	9.41	12	107.74	47.7226	141.699	6.91748		1.27266	0.129611		1.01735	0.802937		1.25095	0.101345	109	32	46	31	32	46		1.72252	0.914228	1.80035	1.23422	1.21529	0.980326	0.887403	1.08073	1.00955	1.37711	0.991389	0.987009	1.34228	1.56457	1.14688	1.14784	0.823716	1.24	1.07189	1.68696	1.07084	1.25292	1.03922	1.20578	1.10814	1.08906
P02647	Apolipoprotein A-I OS=Homo sapiens GN=APOA1 PE=1 SV=1 - [APOA1_HUMAN]	62.17	18	260.162	69.2198	30.7589	5.75732		1.03126	0.799143		0.97197	0.705313		1.061	0.565185	109	32	46	31	32	46		1.16843	1.16993	0.703028	1.04621	2.2754	1.8964	0.960194	1.11292	0.659488	1.26329	0.795272	0.856871	0.732442	0.694824	0.744654	1.16823	1.38648	0.961079	0.795244	0.825809	0.878734	0.997569	0.828941	0.961934	0.831963	0.697692
P02671	Fibrinogen alpha chain OS=Homo sapiens GN=FGA PE=1 SV=2 - [FIBA_HUMAN]	34.41	22	318.118	72.6467	94.9144	6.01123		0.9466	0.158684		1.02283	0.67085		0.925472	0.159418	109	32	46	31	32	46		1.01642	1.02151	1.45602	1.22901	1.42553	1.15915	1.11626	1.23884	1.01574	1.12602	0.99597	1.1465	1.16792	1.0553	1.38544	0.954493	1.22979	1.20382	1.06875	1.22523	0.957328	1.11946	1.05878	1.19638	1.13401	0.958325
P02749	Beta-2-glycoprotein 1 OS=Homo sapiens GN=APOH PE=1 SV=3 - [APOH_HUMAN]	50.72	15	361.717	85.7284	38.2727	7.97217		1.08223	0.189863		1.07221	0.188353		1.00934	0.846564	109	32	46	31	32	46		0.879483	0.901249	0.964769	0.88425	0.801821	1.52267	1.03564	0.791557	0.764302	1.11887	1.35928	0.98945	1.46195	1.10047	0.67758	0.909529	1.03535	1.58967	1.20615	1.20136	0.815665	0.873126	0.752221	0.824013	0.740296	0.727469
P02750	Leucine-rich alpha-2-glycoprotein OS=Homo sapiens GN=LRG1 PE=1 SV=2 - [A2GL_HUMAN]	59.37	16	527.63	139.839	38.1541	6.94678		1.22692	0.126291		1.30466	0.0483385		0.940416	0.568519	109	32	46	31	32	46		0.777762	1.62378	1.47721	0.670255	0.582353	0.604928	0.749639	3.69847	0.95894	0.85402	1.33782	1.26165	0.669122	0.616883	0.78135	0.694097	0.903638	0.554189	0.748854	0.66792	0.584537	1.15371	0.562739	0.6005	0.420087	0.687426
P02753	Retinol-binding protein 4 OS=Homo sapiens GN=RBP4 PE=1 SV=3 - [RET4_HUMAN]	74.13	10	477.927	112.266	22.9953	6.07471		1.04424	0.654851		1.08234	0.150562		0.9648	0.677644	109	32	46	31	32	46		0.811141	0.804333	1.25354	0.919904	0.92739	1.14847	1.1014	1.15265	0.884209	0.921228	1.53673	1.02509	1.39503	1.11876	1.13361	0.974557	0.876054	1.1217	1.00782	0.961437	1.07076	1.27617	0.842833	0.941056	0.820908	0.813985
P02760	Protein AMBP OS=Homo sapiens GN=AMBP PE=1 SV=1 - [AMBP_HUMAN]	65.91	25	10875.2	2243.35	38.974	6.25244		1.12974	0.018128		1.15177	0.0336712		0.980871	0.752563	109	32	46	31	32	46		0.845096	1.03328	1.10137	0.961897	0.855907	0.823127	0.897176	1.67948	0.971577	1.08547	1.33307	1.0809	0.99933	1.26248	1.19048	0.902159	0.871785	1.07226	0.99693	0.946268	0.780685	1.12921	0.855592	0.745194	0.723505	0.857117
P02763	Alpha-1-acid glycoprotein 1 OS=Homo sapiens GN=ORM1 PE=1 SV=1 - [A1AG1_HUMAN]	52.24	5	2359.11	481.353	23.4968	5.021		1.32166	0.0417318		1.32035	0.0222513		1.00099	0.993866	109	32	46	31	32	46		0.752447	0.957133	1.0646	0.86073	0.767373	0.639682	0.753047	1.80725	1.26226	0.801271	1.66624	1.36361	1.29015	1.69358	0.738635	0.748509	0.885128	1.06014	0.803657	1.09844	0.680258	1.28321	0.594439	0.801802	0.590675	0.876518
P02765	Alpha-2-HS-glycoprotein OS=Homo sapiens GN=AHSG PE=1 SV=1 - [FETUA_HUMAN]	59.13	14	953.556	212.391	39.2997	5.71924		1.18262	0.0865745		1.10354	0.215794		1.07166	0.370396	109	32	46	31	32	46		0.79064	1.46441	1.0531	0.747781	0.616633	0.672907	1.03579	2.14592	0.909808	1.09426	1.72733	1.04683	0.785866	0.87117	0.663746	0.79125	0.821382	1.19879	0.945522	0.853368	0.662365	1.01287	0.606712	0.585574	0.504547	0.799322
P02766	Transthyretin OS=Homo sapiens GN=TTR PE=1 SV=1 - [TTHY_HUMAN]	64.63	7	148.754	31.9693	15.877	5.75732		0.968636	0.580871		1.00981	0.837028		0.959225	0.39412	109	32	46	31	32	46		1.05416	1.55924	1.22012	1.06925	1.0128	1.64364	1.3076	1.59776	0.829267	0.999231	0.932778	1.11814	0.962133	0.871112	1.25028	1.39144	0.933504	0.823527	1.00865	0.943284	0.878674	1.14579	0.846196	0.942374	0.803418	0.937464
P02768	Serum albumin OS=Homo sapiens GN=ALB PE=1 SV=2 - [ALBU_HUMAN]	89.98	82	15928.7	4114.94	69.3215	6.27783		0.958918	0.536958		0.96618	0.637023		0.992484	0.906851	109	32	46	31	32	46		1.1261	0.723458	1.06607	1.09771	1.29663	1.86667	0.722728	0.990916	0.736504	0.713475	0.761588	0.948621	1.44112	1.01752	0.795531	0.728081	0.904753	0.996036	1.54625	1.45222	0.73921	1.77066	0.750656	1.06176	0.809418	1.06004
P02787	Serotransferrin OS=Homo sapiens GN=TF PE=1 SV=3 - [TRFE_HUMAN]	64.61	47	1757.5	427.502	77.0136	7.12256		0.992597	0.92174		1.0079	0.9143		0.984813	0.82368	109	32	46	31	32	46		1.31988	0.849053	1.06746	1.11079	1.33923	1.64951	0.895562	1.93666	0.839309	0.615452	0.927005	0.924785	1.20762	0.825896	0.569103	0.675542	0.984293	0.658285	0.913727	1.01245	0.755258	1.75527	0.767291	0.966688	0.875327	1.0014
P02790	Hemopexin OS=Homo sapiens GN=HPX PE=1 SV=2 - [HEMO_HUMAN]	43.51	19	708.774	168.962	51.6433	7.02002		1.05161	0.400049		1.10835	0.0589004		0.948814	0.33792	109	32	46	31	32	46		1.25206	0.945576	1.13098	0.832021	1.11538	1.44394	1.12099	1.73981	0.988101	0.794101	1.14161	1.07196	0.684827	0.87047	1.05263	0.730652	1.09931	0.748182	0.734644	0.737803	0.812102	0.832976	0.905036	0.914626	0.900066	1.07012
P04004	Vitronectin OS=Homo sapiens GN=VTN PE=1 SV=1 - [VTNC_HUMAN]	25.94	11	281.485	59.372	54.2712	5.79541		0.953666	0.26075		0.945216	0.126583		1.00894	0.766523	109	32	46	31	32	46		1.03861	0.885053	0.854939	1.08476	1.17942	1.15998	1.40362	0.88669	0.992136	1.02556	1.23263	0.889988	1.41183	1.59708	1.10862	0.984523	1.10386	0.966743	0.996932	1.64397	1.21085	0.931769	1.25164	1.08481	1.23539	1.08096
P04080	Cystatin-B OS=Homo sapiens GN=CSTB PE=1 SV=2 - [CYTB_HUMAN]	81.63	6	141.96	26.3897	11.1326	7.56201		1.24728	0.0467922		0.941016	0.514357		1.32546	0.00298075	109	32	46	31	32	46		1.08681	1.43184	1.15837	0.825348	0.647959	0.929382	1.02779	0.970976	1.51056	1.4063	0.486823	0.721076	0.69601	2.15551	0.681878	0.828612	0.771578	0.481055	0.67839	0.909571	1.17717	0.694098	1.89932	1.83685	1.1824	1.45353
P04083	Annexin A1 OS=Homo sapiens GN=ANXA1 PE=1 SV=2 - [ANXA1_HUMAN]	63.01	19	623.949	143.756	38.69	7.02002		1.39634	0.0984883		1.01128	0.922455		1.38077	0.0439349	109	32	46	31	32	46		0.758059	1.38143	1.08627	0.505984	1.07376	0.66364	1.20867	0.683729	3.05952	0.833949	0.709225	0.58718	0.432201	0.62876	0.642385	1.27096	0.749278	0.696514	0.674988	0.553276	1.35635	0.614012	1.11854	1.12321	0.91837	1.0653
P04156	Major prion protein OS=Homo sapiens GN=PRNP PE=1 SV=1 - [PRIO_HUMAN]	15.81	4	128.359	29.639	27.6432	8.99756		0.940519	0.10899		0.958058	0.192686		0.981692	0.60654	109	32	46	31	32	46		1.13214	0.880292	0.800157	0.947066	0.891539	1.15266	1.12187	0.767669	1.06629	0.912532	1.09146	0.888097	1.03368	1.09373	0.890139	1.06473	0.830416	1.08769	1.33595	1.0875	1.11918	0.947161	1.23221	1.19972	1.08314	0.945446
P04216	Thy-1 membrane glycoprotein OS=Homo sapiens GN=THY1 PE=1 SV=2 - [THY1_HUMAN]	24.84	4	247.48	42.5642	17.9233	8.73389		0.981968	0.65526		1.06401	0.161432		0.922896	0.074439	109	32	46	31	32	46		1.13183	0.967743	0.707223	0.98766	0.739936	1.05975	1.0938	1.29299	0.96249	1.09018	1.3349	1.00409	0.96823	1.11948	0.997248	0.919042	1.07662	0.852039	1.0866	0.861718	0.868538	1.02557	1.10868	0.910806	0.762565	0.959615
P04217	Alpha-1B-glycoprotein OS=Homo sapiens GN=A1BG PE=1 SV=4 - [A1BG_HUMAN]	42.42	15	407.647	96.8491	54.2195	5.85889		1.19571	0.0769342		1.12406	0.137345		1.06375	0.423288	109	32	46	31	32	46		0.995466	1.44049	1.1451	1.03953	1.07113	0.806271	0.781436	2.5941	0.776241	0.926155	1.05771	1.08114	0.852155	0.71927	0.843129	0.747483	0.888413	0.817657	0.688473	0.517496	0.696552	1.06121	0.891544	0.709168	0.619861	0.855629
P04264	Keratin, type II cytoskeletal 1 OS=Homo sapiens GN=KRT1 PE=1 SV=6 - [K2C1_HUMAN]	40.84	24	505.279	130.092	65.999	8.11865		1.03616	0.773752		1.12779	0.401706		0.918751	0.565256	109	32	46	31	32	46		1.85683	0.692223	1.84637	0.856197	1.25369	0.586085	0.879284	0.775047	0.79225	1.13023	0.357924	0.675831	0.684334	0.737122	0.526899	1.62888	1.40488	1.27815	0.895606	0.527975	0.820461	0.530838	0.934488	0.769165	0.867803	0.977077
P04279	Semenogelin-1 OS=Homo sapiens GN=SEMG1 PE=1 SV=2 - [SEMG1_HUMAN]	71	27	465.07	128.35	52.0999	9.29053		1.18671	0.388158		1.37258	0.254241		0.864579	0.53648	109	32	46	31	32	46		0.569782	0.42308	1.29747	0.625791	0.401996	0.40545	0.416403	0.411314	0.41462	0.503769	0.708443	0.609014	0.560004	0.527544	0.408713	0.655069	0.448216	0.45152	0.462619	0.636276	0.521335	1.36072	0.298015	0.399844	0.443487	0.515748
P04406	Glyceraldehyde-3-phosphate dehydrogenase OS=Homo sapiens GN=GAPDH PE=1 SV=3 - [G3P_HUMAN]	54.03	14	193.489	49.7313	36.0304	8.45557		1.04042	0.404861		0.990373	0.869253		1.05053	0.345981	109	32	46	31	32	46		0.69184	1.0859	0.927355	0.850572	1.20033	0.831378	0.864751	0.555821	1.33855	0.834692	0.724054	1.11928	0.88771	0.63104	0.767819	0.892274	0.978877	0.901907	0.571938	0.82252	1.08139	0.76454	1.29795	1.21567	1.19877	0.809321
P04433	Ig kappa chain V-III region VG (Fragment) OS=Homo sapiens PE=1 SV=1 - [KV309_HUMAN]	32.17	3	88.5099	31.9823	12.5673	4.95752		1.15542	0.0105687		1.18478	0.0269739		0.975221	0.712073	109	32	46	31	32	46		0.696169	1.40847	0.945678	1.13346	0.87736	0.827965	0.779164	1.35095	0.850366	0.787483	1.36749	1.01521	0.768368	0.776229	0.910114	0.791148	0.73362	0.861722	0.844361	0.579798	0.890904	0.945357	0.79896	0.669721	0.575137	0.68565
P04746	Pancreatic alpha-amylase OS=Homo sapiens GN=AMY2A PE=1 SV=2 - [AMYP_HUMAN]	61.06	6	1308.22	271.112	57.67	7.04932		0.715972	0.102841		0.839455	0.311112		0.852901	0.200495	109	32	46	31	32	46		0.606141	0.569067	1.06031	2.00661	0.435457	0.793709	0.707679	1.44478	2.52909	0.467426	0.784584	1.35238	0.433817	0.690703	4.94945	0.403685	0.477476	0.246363	0.274084	0.290318	1.19323	0.419108	1.03229	0.894066	0.581623	0.950891
P04792	Heat shock protein beta-1 OS=Homo sapiens GN=HSPB1 PE=1 SV=2 - [HSPB1_HUMAN]	44.39	10	152.392	37.9888	22.7685	6.40479		1.07239	0.37796		1.02318	0.813508		1.04809	0.589599	109	32	46	31	32	46		1.01119	1.42004	1.4854	0.727742	0.829086	0.610841	1.10616	0.578949	1.5364	0.986979	0.454848	0.77384	0.688043	0.625905	0.678764	1.30211	0.852991	0.603852	0.804367	0.474925	1.58501	0.63663	0.98363	0.989269	1.21247	0.934953
P05060	Secretogranin-1 OS=Homo sapiens GN=CHGB PE=1 SV=2 - [SCG1_HUMAN]	7.53	4	157.804	38.5107	78.2292	5.07178		1.27024	0.245019		0.959512	0.630424		1.32385	0.111807	109	32	46	31	32	46		1.07555	0.671839	1.79172	0.985388	1.0594	1.07319	1.07341	0.755519	0.978253	1.51516	0.825677	1.01082	1.31284	1.88366	1.15638	0.974245	0.875994	1.05976	1.85063	2.60871	1.24148	1.01909	1.01835	1.02177	1.16702	1.12342
P05062	Fructose-bisphosphate aldolase B OS=Homo sapiens GN=ALDOB PE=1 SV=2 - [ALDOB_HUMAN]	38.74	12	102.479	30.0477	39.4481	7.86963		0.888066	0.0822343		0.965714	0.534576		0.919595	0.149945	109	32	46	31	32	46		1.17923	1.11466	0.872321	0.732883	1.11263	0.672545	0.851368	0.777287	1.30784	0.782794	0.866017	1.35904	0.751249	0.644088	0.599724	0.780612	1.31611	0.542553	0.684212	0.665071	1.07733	0.886089	1.46763	0.994792	1.02028	0.957136
P05067	Amyloid beta A4 protein OS=Homo sapiens GN=APP PE=1 SV=3 - [A4_HUMAN]	15.71	10	90.8059	22.9062	86.8881	4.81787		0.956431	0.57691		0.928111	0.135096		1.03051	0.675614	109	32	46	31	32	46		1.06241	0.878168	1.25428	0.762938	1.05881	1.03277	1.00025	0.815911	0.972641	1.00685	0.974999	0.864712	1.19468	1.38334	0.888425	0.795172	1.13085	1.06329	1.72173	1.58452	1.02412	1.05281	1.07707	1.14497	1.06055	1.03269
P05090	Apolipoprotein D OS=Homo sapiens GN=APOD PE=1 SV=1 - [APOD_HUMAN]	49.74	10	1209.59	317.223	21.2618	5.14795		1.03643	0.616375		1.10248	0.13106		0.940089	0.180884	109	32	46	31	32	46		0.601918	0.865094	0.748227	0.753678	0.7608	0.988889	0.604311	1.15625	0.763029	0.819911	2.19527	1.11371	0.818713	0.557315	1.09055	0.90944	0.672393	0.717824	0.557902	0.512655	0.897562	1.03799	0.701939	0.678226	0.676706	0.613022
P05109	Protein S100-A8 OS=Homo sapiens GN=S100A8 PE=1 SV=1 - [S10A8_HUMAN]	93.55	14	218.801	83.5817	10.8276	7.03467		1.08651	0.403151		0.9381	0.536873		1.1582	0.0760825	109	32	46	31	32	46		1.07236	1.1643	1.31769	0.602775	0.871236	0.476288	1.27182	0.564157	1.55021	1.02219	0.418181	0.590895	0.591589	2.02858	0.556346	1.23122	1.57008	0.542087	1.14339	1.30527	0.895376	0.615985	1.1422	1.11658	1.1192	2.47497
P05154	Plasma serine protease inhibitor OS=Homo sapiens GN=SERPINA5 PE=1 SV=3 - [IPSP_HUMAN]	38.67	16	804.645	180.779	45.6457	9.26123		0.945425	0.42278		0.976702	0.714971		0.967977	0.585406	109	32	46	31	32	46		0.797183	0.947585	0.877312	0.940683	0.755265	0.830556	1.77595	1.1412	0.930441	0.826446	1.00921	0.895872	0.822747	0.678595	1.09606	1.21578	1.2094	0.79024	0.723462	0.514565	1.14856	0.767486	1.42989	0.729959	0.639081	0.717386
P05155	Plasma protease C1 inhibitor OS=Homo sapiens GN=SERPING1 PE=1 SV=2 - [IC1_HUMAN]	31.6	17	760.4	169.769	55.1194	6.55127		0.900883	0.0796641		1.09565	0.13852		0.822239	0.0005537	109	32	46	31	32	46		0.631989	1.00244	0.833261	0.906629	0.547774	1.02781	1.26367	1.14951	0.832274	0.836312	1.06165	0.962039	0.726271	0.592084	0.894251	0.722169	1.13636	0.582212	0.589638	0.631762	1.0278	0.90079	0.957329	0.674203	0.707016	1.01557
P05156	Complement factor I OS=Homo sapiens GN=CFI PE=1 SV=2 - [CFAI_HUMAN]	35.85	17	144.353	42.4559	65.7066	7.50342		0.850658	0.0112059		0.969295	0.558421		0.877605	0.0195149	109	32	46	31	32	46		0.642268	1.0047	0.939416	0.762489	0.905665	1.46357	1.26791	0.857557	0.997488	0.871993	1.00668	0.780803	0.670191	0.563055	1.17709	0.931269	1.40648	0.65602	0.708422	1.04045	1.08191	0.758806	1.04282	0.934114	0.936178	1.05405
P05362	Intercellular adhesion molecule 1 OS=Homo sapiens GN=ICAM1 PE=1 SV=2 - [ICAM1_HUMAN]	18.23	9	115.053	27.9925	57.789	7.98682		0.897912	0.151697		1.00533	0.918929		0.893152	0.0831276	109	32	46	31	32	46		1.25351	1.09658	0.890438	1.16917	0.95609	1.12412	0.898662	1.07295	1.01993	1.15547	1.39817	1.07894	1.1203	0.832341	0.966802	1.32985	0.771123	0.909863	1.10476	0.651664	1.00545	0.688523	0.938528	0.919423	1.69167	0.844341
P05451	Lithostathine-1-alpha OS=Homo sapiens GN=REG1A PE=1 SV=3 - [REG1A_HUMAN]	53.61	7	94.2961	27.8827	18.7188	5.93506		1.12526	0.165037		1.07472	0.345515		1.04702	0.56528	109	32	46	31	32	46		0.653176	0.686093	1.24645	1.09198	0.776572	0.85434	0.696117	1.10811	1.0105	1.07071	1.5402	1.29515	1.18234	1.82929	1.03842	0.876929	0.81189	1.19363	1.50457	1.34739	0.715001	1.154	0.737971	0.736927	0.725012	0.778994
P05452	Tetranectin OS=Homo sapiens GN=CLEC3B PE=1 SV=3 - [TETN_HUMAN]	75.74	13	495.374	93.9693	22.5223	5.66846		0.918144	0.10333		0.951918	0.318105		0.96452	0.410561	109	32	46	31	32	46		0.746374	1.1208	0.773325	1.05184	0.999926	1.60441	1.42279	0.827413	0.639485	1.07461	0.852739	1.00311	1.04111	0.711544	1.11674	0.978667	1.37382	0.997896	0.792311	0.689796	0.844005	0.969639	0.854264	0.968613	0.760029	1.11705
P05543	Thyroxine-binding globulin OS=Homo sapiens GN=SERPINA7 PE=1 SV=2 - [THBG_HUMAN]	50.6	19	540.032	121.449	46.2946	6.30322		0.976466	0.757206		1.17918	0.0438175		0.828092	0.0098165	109	32	46	31	32	46		0.690782	1.5029	0.863382	0.749742	0.599774	0.636098	0.985495	1.50436	0.680825	0.621588	1.30575	1.08789	0.768412	0.698045	1.07008	0.862472	0.75646	0.612577	0.496795	0.592751	0.625862	1.11089	0.801133	0.55648	0.455831	0.713035
P05546	Heparin cofactor 2 OS=Homo sapiens GN=SERPIND1 PE=1 SV=3 - [HEP2_HUMAN]	10.62	5	81.4378	17.2699	57.0342	6.90283		1.08081	0.383783		1.01145	0.862989		1.06857	0.375984	109	32	46	31	32	46		0.709705	1.04913	0.847562	0.756412	0.882527	1.18087	1.26384	1.04401	1.01019	0.883826	1.22076	1.02704	0.872042	2.22173	1.06092	0.666362	1.28769	0.822131	0.850311	1.63855	0.741714	0.968056	0.959979	1.08566	0.854538	0.81926
P05937	Calbindin OS=Homo sapiens GN=CALB1 PE=1 SV=2 - [CALB1_HUMAN]	55.94	15	208.074	54.9621	30.006	4.83057		0.839126	0.305324		0.85922	0.295255		0.976614	0.718053	109	32	46	31	32	46		0.844432	0.694648	0.659021	0.745635	0.612726	4.73591	0.733726	0.773783	0.544487	0.688025	0.630308	0.870846	0.872623	1.23645	0.681444	0.693286	0.506539	0.586062	1.22889	0.694181	0.754799	0.657475	0.444869	1.0047	0.567932	0.715068
P06396	Gelsolin OS=Homo sapiens GN=GSN PE=1 SV=1 - [GELS_HUMAN]	44.25	31	550.529	147.757	85.6442	6.27783		1.11719	0.0825464		1.19892	0.0206071		0.931827	0.303885	109	32	46	31	32	46		0.675686	0.926251	0.976489	0.93706	0.922007	0.956625	0.70733	1.57274	0.751286	0.703623	1.62926	1.33841	0.915594	0.801831	0.958802	0.742271	0.679545	0.824325	1.06329	0.719031	0.766736	1.20994	0.718265	0.640905	0.568979	0.840968
P06702	Protein S100-A9 OS=Homo sapiens GN=S100A9 PE=1 SV=1 - [S10A9_HUMAN]	85.09	9	392.793	147.474	13.2335	6.12549		0.947125	0.620472		0.962613	0.775237		0.98391	0.888866	109	32	46	31	32	46		1.04573	1.23295	1.41107	0.535912	0.872085	0.458443	1.16574	0.632688	1.94453	1.09866	0.381896	0.508387	0.539351	1.59718	0.457728	1.32512	0.867903	0.567851	0.912134	0.916718	1.00966	0.477727	1.14525	0.968874	1.32098	2.48481
P06727	Apolipoprotein A-IV OS=Homo sapiens GN=APOA4 PE=1 SV=3 - [APOA4_HUMAN]	58.33	21	76.5649	23.727	45.3715	5.37646		1.01721	0.71164		1.00018	0.997497		1.01702	0.744637	109	32	46	31	32	46		0.901149	0.983221	1.02354	0.758613	1.36835	1.4374	1.20688	1.93948	0.889439	1.16891	1.15732	1.00381	0.689662	1.15346	1.02902	1.27296	1.42568	0.855353	0.991834	1.07309	0.83741	0.964937	1.23893	1.15684	1.08979	0.962951
P06733	Alpha-enolase OS=Homo sapiens GN=ENO1 PE=1 SV=2 - [ENOA_HUMAN]	58.53	19	248.656	60.5344	47.1393	7.38623		1.02904	0.698331		0.992833	0.906707		1.03647	0.465409	109	32	46	31	32	46		1.05999	1.05025	0.944978	0.777675	1.18331	2.39584	0.83148	0.725712	1.06499	0.914374	0.86197	0.943774	0.862813	0.906261	0.561379	0.793889	1.01317	0.46312	0.66376	0.880014	0.958151	0.821149	1.05344	1.52456	1.07868	0.774665
P06865	Beta-hexosaminidase subunit alpha OS=Homo sapiens GN=HEXA PE=1 SV=2 - [HEXA_HUMAN]	27.98	14	105.212	33.4874	60.6643	5.16064		0.939743	0.373665		0.968075	0.437598		0.970733	0.599047	109	32	46	31	32	46		1.00023	1.02965	0.995212	0.755339	0.913113	1.73427	0.925206	1.03425	1.07703	0.864921	0.906602	1.16101	0.749247	1.41529	1.13106	0.766911	1.25876	1.01221	1.16612	1.025	1.0119	1.22545	0.762905	1.04461	0.980891	1.06798
P06870	Kallikrein-1 OS=Homo sapiens GN=KLK1 PE=1 SV=2 - [KLK1_HUMAN]	35.11	8	730.763	126.107	28.8709	4.83057		0.730649	7.37901e-06		0.896885	0.0852077		0.814652	0.000974765	109	32	46	31	32	46		1.60138	0.96549	1.33838	0.566616	0.906493	0.859154	1.27766	0.52936	0.959406	0.954634	1.02168	0.85148	1.5328	0.86292	0.816882	1.04884	1.23336	0.706756	1.44341	0.769126	0.887668	1.06168	1.1117	0.764883	1.18307	0.96499
P07148	Fatty acid-binding protein, liver OS=Homo sapiens GN=FABP1 PE=1 SV=1 - [FABPL_HUMAN]	80.31	8	128.651	30.2181	14.1994	7.18115		0.911578	0.179841		0.964469	0.593257		0.94516	0.245499	109	32	46	31	32	46		0.919521	0.819855	0.885712	0.663453	0.891217	1.70443	0.661908	0.721432	0.936676	0.585679	0.884252	1.73318	1.88017	1.05254	0.788431	0.671506	1.36438	1.32216	1.2126	1.50896	0.975856	1.24479	0.663856	1.14675	0.964234	1.41569
P07195	L-lactate dehydrogenase B chain OS=Homo sapiens GN=LDHB PE=1 SV=2 - [LDHB_HUMAN]	36.83	10	168.513	44.5374	36.6151	6.04932		0.847572	0.0470929		0.99124	0.912745		0.855063	0.0366727	109	32	46	31	32	46		1.94018	1.07384	0.814785	0.735616	0.665192	0.917717	0.795196	0.781426	0.965382	0.528962	1.04254	1.65489	0.757652	0.460805	0.772013	0.628525	1.07241	0.376139	0.489385	0.829313	1.0933	0.907283	1.22218	0.699203	0.783329	0.722417
P07288	Prostate-specific antigen OS=Homo sapiens GN=KLK3 PE=1 SV=2 - [KLK3_HUMAN]	43.3	10	180.217	46.5492	28.7226	7.6792		0.852729	0.320762		1.2118	0.270383		0.70369	0.0258279	109	32	46	31	32	46		0.261244	0.173373	0.510003	1.31232	0.422707	0.828101	0.417362	1.35127	0.413724	0.184228	0.711843	1.13621	0.594761	0.593577	0.574266	0.474907	0.452163	0.989928	0.73065	0.829965	0.304601	1.01281	0.336737	0.545045	0.282134	0.448885
P07339	Cathepsin D OS=Homo sapiens GN=CTSD PE=1 SV=1 - [CATD_HUMAN]	48.54	16	275.971	76.5021	44.5236	6.53662		0.992242	0.908579		1.04519	0.392338		0.949337	0.36783	109	32	46	31	32	46		0.771322	0.831457	1.02353	0.777707	0.774474	0.954	0.905311	1.21264	1.13028	0.586422	1.15338	1.30909	0.616819	0.887962	0.828647	0.743351	1.34904	0.724385	0.56596	0.640752	0.94316	0.958792	0.793449	0.880347	0.930816	1.00746
P07355	Annexin A2 OS=Homo sapiens GN=ANXA2 PE=1 SV=2 - [ANXA2_HUMAN]	64.9	23	370.135	105.678	38.5798	7.75244		1.06724	0.675279		0.914879	0.511196		1.16654	0.197032	109	32	46	31	32	46		0.548881	1.0956	1.04981	0.504781	0.985129	0.638357	0.886444	0.644052	2.24679	0.782071	0.568486	0.55747	0.519942	0.557303	0.540332	1.36793	0.786425	0.729775	0.664061	0.526376	1.90373	0.608672	1.10037	0.735784	0.956665	3.28398
P07476	Involucrin OS=Homo sapiens GN=IVL PE=1 SV=2 - [INVO_HUMAN]	64.96	29	333.073	95.9921	68.4372	4.61475		1.15938	0.137699		1.11773	0.452496		1.03726	0.795483	109	32	46	31	32	46		1.08731	0.980755	1.72677	0.892411	0.913929	0.630377	0.971975	0.696483	1.40291	1.24067	0.707306	0.703884	0.908557	0.968492	0.631735	1.5505	0.72677	0.648786	0.924256	1.07147	1.91528	0.914058	1.22623	1.25375	1.30796	1.00504
P07477	Trypsin-1 OS=Homo sapiens GN=PRSS1 PE=1 SV=1 - [TRY1_HUMAN]	21.46	2	1083.97	392.454	26.5411	6.50732		0.653616	0.00426973		0.674818	0.00137565		0.968581	0.760347	109	32	46	31	32	46		2.60691	0.306382	1.06989	2.49028	1.69775	1.26296	0.962848	0.814909	0.898074	3.17581	0.596196	0.544339	1.98588	2.62291	1.02561	1.49602	0.526034	2.31579	0.971886	1.63624	0.963172	0.462612	1.7883	1.78121	1.38109	1.25596
P07602	Proactivator polypeptide OS=Homo sapiens GN=PSAP PE=1 SV=2 - [SAP_HUMAN]	35.31	17	1021.29	248.879	58.0739	5.17334		0.868809	0.00509341		1.0166	0.686665		0.854623	7.23578e-05	109	32	46	31	32	46		0.907076	0.754104	0.86092	0.740584	0.892499	1.36841	0.945224	1.10482	1.22787	0.912215	1.30827	1.01322	1.68317	0.914236	1.10821	0.824989	0.883855	0.984571	0.880171	0.807161	0.989758	0.90673	0.856335	1.12575	1.11086	0.903663
P07686	Beta-hexosaminidase subunit beta OS=Homo sapiens GN=HEXB PE=1 SV=3 - [HEXB_HUMAN]	27.7	13	187.705	50.8479	63.0712	6.75635		1.00443	0.960461		0.998703	0.979237		1.00574	0.937248	109	32	46	31	32	46		1.22209	0.984086	0.912654	0.721212	0.99266	2.04758	0.807006	1.17005	1.11492	1.06658	0.945991	1.17728	0.792624	1.32061	1.14916	0.713336	1.05955	1.15335	1.3418	1.01643	0.983927	0.975679	0.862017	0.968269	1.28358	0.96953
P07858	Cathepsin B OS=Homo sapiens GN=CTSB PE=1 SV=3 - [CATB_HUMAN]	41	11	221.752	49.5895	37.7968	6.30322		1.01272	0.86055		0.99347	0.912699		1.01938	0.762452	109	32	46	31	32	46		0.804284	0.769509	0.888955	0.894096	1.23578	1.19055	0.71515	1.11344	0.992469	1.018	1.14652	1.02341	1.6219	1.48321	1.805	0.890942	0.937366	0.928507	1.24638	1.28563	1.00618	1.08239	0.73671	0.910633	1.27296	0.922387
P07911	Uromodulin OS=Homo sapiens GN=UMOD PE=1 SV=1 - [UROM_HUMAN]	48.28	32	2595.38	718.604	69.7144	5.23682		1.01643	0.850355		0.944545	0.462167		1.0761	0.337655	109	32	46	31	32	46		1.53962	0.597708	0.881038	1.70937	1.0099	1.16879	1.22259	0.79143	0.941462	2.35807	0.847464	0.867604	1.54225	1.10639	1.34436	1.84327	1.01773	1.77929	1.04389	1.02232	0.862493	0.807208	1.64131	1.4861	1.34361	0.868857
P07996	Thrombospondin-1 OS=Homo sapiens GN=THBS1 PE=1 SV=2 - [TSP1_HUMAN]	11.79	11	166.263	37.825	129.3	4.94482		0.978148	0.634986		0.925957	0.0671968		1.05636	0.125534	109	32	46	31	32	46		0.84092	0.964489	0.813387	0.837529	0.951961	1.04402	1.15796	0.958432	1.22197	0.867655	1.18989	0.854253	0.950337	1.23407	0.866642	0.669048	1.04738	1.34995	1.30848	1.60023	1.10209	0.920568	1.16799	0.981484	0.954611	0.819193
P07998	Ribonuclease pancreatic OS=Homo sapiens GN=RNASE1 PE=1 SV=4 - [RNAS1_HUMAN]	62.82	7	337.714	95.2137	17.6327	8.79248		1.08998	0.167089		0.983794	0.714056		1.10793	0.0591679	109	32	46	31	32	46		1.33155	0.929041	1.11313	1.31398	0.875607	1.16038	1.09818	0.865115	0.955054	1.0674	1.0247	0.951891	1.27253	1.74373	1.10935	1.0383	0.984008	1.35417	1.44716	1.54373	1.24276	1.12253	0.956316	0.828774	1.04201	0.995661
P08123	Collagen alpha-2(I) chain OS=Homo sapiens GN=COL1A2 PE=1 SV=7 - [CO1A2_HUMAN]	17.35	18	363.793	131.023	129.235	8.95361		1.56943	0.0425254		1.05139	0.512892		1.49273	0.0282047	109	32	46	31	32	46		1.51772	0.826293	2.02799	1.15112	1.21406	1.07278	0.958926	0.844741	0.925071	1.33207	0.969215	1.02027	1.32773	1.72521	1.80399	1.44705	1.02074	1.40558	1.6581	2.00094	1.11969	1.46054	1.00938	1.30155	1.35004	1.29312
P08174	Complement decay-accelerating factor OS=Homo sapiens GN=CD55 PE=1 SV=4 - [DAF_HUMAN]	37.01	14	184.121	64.8197	41.3736	7.59131		0.998688	0.987289		1.04407	0.632344		0.956532	0.549992	109	32	46	31	32	46		0.828034	0.69503	0.856621	0.905187	0.749319	0.834314	0.650661	0.920738	0.846351	1.2131	1.45091	0.907842	1.41055	2.40483	1.04683	0.807491	0.675551	1.5652	1.94302	1.38884	0.855719	1.0826	0.67532	0.695726	0.622317	0.721854
P08185	Corticosteroid-binding globulin OS=Homo sapiens GN=SERPINA6 PE=1 SV=1 - [CBG_HUMAN]	31.6	10	197.765	48.0571	45.1119	6.03662		0.966295	0.681528		1.13344	0.20225		0.85253	0.0683229	109	32	46	31	32	46		0.817995	0.894298	1.12834	0.904873	0.648931	0.731982	0.835135	2.55942	0.640154	0.915464	1.27329	1.01379	0.930039	0.596344	0.82561	0.99724	0.782025	0.677142	0.752603	0.679742	0.770833	1.20181	0.740931	0.632812	0.598142	0.84472
P08294	Extracellular superoxide dismutase [Cu-Zn] OS=Homo sapiens GN=SOD3 PE=1 SV=2 - [SODE_HUMAN]	42.92	7	211.04	46.6819	25.8347	6.60986		0.85588	0.00979287		0.960533	0.470938		0.891047	0.0406749	109	32	46	31	32	46		1.66172	0.862873	1.26154	1.04022	1.32917	0.906876	1.12283	1.06173	1.33773	1.03133	0.708288	0.819663	1.14862	0.636905	1.53746	0.962976	1.24537	0.990499	0.583562	0.958551	1.01821	0.814711	1.24889	0.904573	1.0315	0.967024
P08571	Monocyte differentiation antigen CD14 OS=Homo sapiens GN=CD14 PE=1 SV=2 - [CD14_HUMAN]	41.33	15	1363.13	257.01	40.0507	6.22705		1.07135	0.43625		1.15477	0.0954319		0.927754	0.266416	109	32	46	31	32	46		0.642794	1.41661	0.79438	0.719559	0.556087	0.734531	0.764837	2.29941	0.791712	0.559401	1.41102	1.2309	0.733251	0.769569	0.754732	0.65075	0.761481	0.553604	0.825018	0.59476	0.663545	1.10659	0.550065	0.682294	0.427723	0.702246
P08758	Annexin A5 OS=Homo sapiens GN=ANXA5 PE=1 SV=2 - [ANXA5_HUMAN]	44.06	10	88.2981	17.3364	35.9144	5.04639		1.00916	0.898217		0.900899	0.0675362		1.12017	0.0664244	109	32	46	31	32	46		0.882833	0.50225	1.03726	1.12248	1.16674	1.19492	0.721604	0.838989	0.769816	1.08093	1.17063	0.921238	0.99655	1.06081	0.733488	0.919708	1.18645	1.34894	1.14396	0.910982	0.878877	0.906319	1.83957	1.08278	0.772367	0.827792
P09211	Glutathione S-transferase P OS=Homo sapiens GN=GSTP1 PE=1 SV=2 - [GSTP1_HUMAN]	67.14	11	136.192	28.1164	23.341	5.64307		1.04043	0.411553		1.09604	0.0318676		0.949262	0.230336	109	32	46	31	32	46		0.992188	1.16258	1.01873	0.912366	1.03778	1.03414	0.95728	1.03951	0.871616	0.780577	0.893331	0.914082	0.669552	0.938046	0.957222	0.622993	0.920627	1.02651	0.804578	0.747265	0.9734	0.854134	1.12668	1.23162	0.895131	1.07476
P09603	Macrophage colony-stimulating factor 1 OS=Homo sapiens GN=CSF1 PE=1 SV=2 - [CSF1_HUMAN]	22.74	12	349.744	81.8795	60.1419	5.2876		0.969264	0.34325		1.05185	0.0737262		0.921488	0.00809275	109	32	46	31	32	46		0.967995	1.10411	0.882998	0.984158	0.858867	1.04618	0.970577	0.949418	0.922679	0.979632	1.31609	1.07323	1.10197	0.955083	1.04794	0.851529	0.879945	1.16613	1.15753	0.909684	0.858234	1.01492	0.978302	0.883504	1.01339	0.907822
P09619	Platelet-derived growth factor receptor beta OS=Homo sapiens GN=PDGFRB PE=1 SV=1 - [PGFRB_HUMAN]	8.5	7	115.534	22.8268	123.889	4.98291		0.968334	0.434081		1.00276	0.932025		0.965668	0.28882	109	32	46	31	32	46		0.808415	0.864047	0.997687	0.994031	1.05233	1.05145	0.73706	0.953084	0.871434	1.2578	0.928151	1.03711	1.09781	1.40589	1.10645	1.10646	0.928798	1.34543	1.28273	0.876211	0.976896	1.15467	0.940041	0.996932	0.828577	0.952637
P09668	Pro-cathepsin H OS=Homo sapiens GN=CTSH PE=1 SV=4 - [CATH_HUMAN]	33.73	10	97.0071	26.8935	37.369	8.07471		0.972831	0.733221		1.004	0.95193		0.968953	0.61805	109	32	46	31	32	46		0.909249	1.16582	0.985337	0.50661	0.562485	2.07369	0.577798	1.32266	1.16313	0.759449	0.799137	1.09167	0.482489	1.19562	1.62755	1.02342	0.704045	0.718273	0.96932	1.1373	1.13471	1.06394	0.702649	1.1044	0.965765	0.846819
P0CG05	Ig lambda-2 chain C regions OS=Homo sapiens GN=IGLC2 PE=1 SV=1 - [LAC2_HUMAN]	91.51	3	582.301	169.387	11.2865	7.23975		1.2731	0.00125633		1.20173	0.0107265		1.05939	0.330433	109	32	46	31	32	46		0.614568	1.03256	1.33412	0.972669	0.641056	0.948581	0.90168	2.11151	1.03786	0.898001	1.18539	1.67333	0.930229	1.16997	0.884435	0.719128	0.836726	0.518443	0.90133	0.694637	0.903932	1.15819	0.651018	0.83106	0.708828	0.861036
P0DJD8	Pepsin A-3 OS=Homo sapiens GN=PGA3 PE=1 SV=1 - [PEPA3_HUMAN]	10.82	7	342.689	70.3676	41.9496	4.41162		1.04118	0.647082		1.01127	0.878913		1.02958	0.596049	109	32	46	31	32	46		0.670477	1.40352	0.847628	0.715066	0.942176	0.689308	1.0825	1.33011	1.30025	0.478046	1.15669	1.14738	1.42671	0.995619	1.00649	0.552821	0.828132	2.54951	0.621958	1.38369	0.924208	1.00091	0.580678	0.688592	0.512073	1.22236
P10153	Non-secretory ribonuclease OS=Homo sapiens GN=RNASE2 PE=1 SV=2 - [RNAS2_HUMAN]	21.12	5	904.741	181.306	18.3421	8.73389		0.982659	0.678764		1.00265	0.939589		0.980067	0.529274	109	32	46	31	32	46		1.40022	0.835138	0.966414	1.29258	0.975824	0.975043	0.869203	0.907501	0.856859	0.987686	1.11549	1.00183	1.40226	1.22768	0.83812	0.985869	0.827174	1.12269	1.34924	1.31596	0.853291	1.12125	0.882533	0.955864	1.17156	1.01706
P10253	Lysosomal alpha-glucosidase OS=Homo sapiens GN=GAA PE=1 SV=4 - [LYAG_HUMAN]	42.02	30	854.046	190.206	105.257	5.99854		0.883104	0.00331339		1.00602	0.890409		0.877818	0.0011021	109	32	46	31	32	46		0.656786	1.0572	1.00363	1.1809	0.815541	0.889908	0.962042	1.0387	1.26682	0.856697	1.23211	1.16584	0.758513	1.02772	0.98845	0.897156	1.01759	0.74744	0.948215	0.714535	1.06063	0.983257	1.16724	1.10447	1.09885	0.789304
P10451	Osteopontin OS=Homo sapiens GN=SPP1 PE=1 SV=1 - [OSTP_HUMAN]	52.55	7	940.679	215.683	35.4012	4.57666		1.0992	0.157084		0.93011	0.142705		1.18179	0.00528522	109	32	46	31	32	46		1.50203	0.708889	1.40784	1.2333	0.8627	1.1844	1.10746	1.13438	0.946753	1.27838	0.846062	0.882404	1.29806	1.6542	1.30907	0.980357	0.950522	1.02856	1.53612	1.67797	1.00612	1.02392	1.05652	1.07672	1.15585	1.19562
P10451-5	Isoform 5 of Osteopontin OS=Homo sapiens GN=SPP1 - [OSTP_HUMAN]	50.33	5		174.574	33.8226	4.61475		0.981359	0.791829		0.924368	0.256164		1.06165	0.44102	109	32	46	31	32	46		1.23712	0.916102	1.12376	0.774951	0.733801	1.19496	1.02538	0.725519	0.861587	1.26076	0.998819	0.815986	0.96156	1.37532	1.09169	1.18036	1.02433	0.392121	1.45903	1.0255	0.815796	0.916352	0.784623	1.08657	1.16722	1.04957
P10599	Thioredoxin OS=Homo sapiens GN=TXN PE=1 SV=3 - [THIO_HUMAN]	74.29	7	310.963	59.485	11.7297	4.91943		1.04334	0.61043		1.05253	0.642102		0.991274	0.936088	109	32	46	31	32	46		0.790024	1.04293	1.18936	1.09123	0.969309	0.879949	0.737323	0.622415	1.42071	1.32643	0.525903	0.847709	1.13271	1.19271	0.674057	1.31405	0.725326	0.726659	0.596075	0.947673	1.58633	0.713527	1.11615	1.22099	1.19228	1.70104
P10619	Lysosomal protective protein OS=Homo sapiens GN=CTSA PE=1 SV=2 - [PPGB_HUMAN]	14.37	7	156.716	33.0035	54.4311	6.60986		1.02292	0.793123		1.04875	0.371207		0.975374	0.706481	109	32	46	31	32	46		0.498788	1.22441	0.968552	0.852421	1.33727	0.927839	0.880324	1.42589	1.3267	0.70529	1.10863	1.32634	0.677015	1.16368	1.48229	0.827273	1.10749	0.639093	0.520061	0.899881	0.994332	0.976046	0.63149	1.1033	1.31789	1.15817
P10643	Complement component C7 OS=Homo sapiens GN=C7 PE=1 SV=2 - [CO7_HUMAN]	11.03	9	114.398	25.9905	93.4573	6.48096		1.1099	0.166189		1.01654	0.741259		1.09184	0.15023	109	32	46	31	32	46		1.31715	0.841602	1.00575	0.93306	0.862617	1.27567	0.98621	0.698824	0.954273	1.39655	1.05069	0.986341	1.35668	1.76537	1.19179	0.971736	1.20617	1.64694	1.79349	1.45612	1.12137	0.99654	0.917693	1.28476	1.15289	0.983578
P10645	Chromogranin-A OS=Homo sapiens GN=CHGA PE=1 SV=7 - [CMGA_HUMAN]	15.75	5	106.653	28.9175	50.6577	4.60205		0.974785	0.683412		0.883984	0.0083913		1.10272	0.0463802	109	32	46	31	32	46		1.44197	0.822824	0.975682	0.853955	0.954364	0.991406	1.04496	0.906394	0.974396	1.40802	0.855009	1.04805	1.17013	1.61774	1.12541	1.12561	0.754245	1.07664	1.45694	1.86016	0.899464	0.910928	1.13554	0.993807	0.912746	0.857824
P10909	Clusterin OS=Homo sapiens GN=CLU PE=1 SV=1 - [CLUS_HUMAN]	32.96	14	681.982	175.899	52.461	6.26514		0.931685	0.332079		0.984435	0.811992		0.946416	0.320787	109	32	46	31	32	46		0.506696	0.955955	0.715099	0.537352	0.835663	0.979748	1.3652	0.750918	1.08709	0.628378	1.10713	1.01594	0.558226	0.55916	0.770148	0.900988	1.31881	0.665114	0.476652	0.659368	0.899973	0.755381	0.742528	0.977312	0.958888	0.924685
P11047	Laminin subunit gamma-1 OS=Homo sapiens GN=LAMC1 PE=1 SV=3 - [LAMC1_HUMAN]	5.22	7	74.7817	22.0561	177.489	5.12256		0.79122	0.000125877		0.831075	0.000304674		0.952044	0.195707	109	32	46	31	32	46		1.22648	0.903598	1.04714	1.3464	0.892159	1.33426	0.817494	0.89837	0.959366	0.753993	0.846979	0.937316	1.05133	0.916241	1.24422	1.4206	1.12833	1.90268	1.25242	1.13123	1.06071	0.919732	2.0696	1.47966	1.27653	1.18914
P11117	Lysosomal acid phosphatase OS=Homo sapiens GN=ACP2 PE=1 SV=3 - [PPAL_HUMAN]	31.44	12	187.736	43.4505	48.3135	6.7417		0.925073	0.26946		1.0382	0.578336		0.891032	0.0417154	109	32	46	31	32	46		1.09398	1.29663	0.716251	1.01728	0.774044	0.695798	0.968044	0.922405	1.394	0.654035	0.824499	1.17277	0.523339	0.612015	0.997358	0.626755	1.40097	0.369998	0.425749	0.477073	1.03968	0.953496	0.714952	0.910847	0.933043	0.81985
P11142	Heat shock cognate 71 kDa protein OS=Homo sapiens GN=HSPA8 PE=1 SV=1 - [HSP7C_HUMAN]	39.94	17	127.243	38.2099	70.8542	5.51611		1.09543	0.0621454		1.04255	0.420052		1.05072	0.337927	109	32	46	31	32	46		1.41629	1.13806	0.988639	1.07397	1.21003	1.03134	0.893669	0.853092	1.22265	1.10338	0.81023	0.855606	0.914477	0.825613	0.754408	0.864977	1.00834	0.810652	1.03821	1.08137	0.902356	0.580521	1.16293	1.12523	1.04812	1.02
P11279	Lysosome-associated membrane glycoprotein 1 OS=Homo sapiens GN=LAMP1 PE=1 SV=3 - [LAMP1_HUMAN]	12.23	5	54.0554	13.8222	44.8538	8.74854		0.864217	0.00241262		0.990217	0.807248		0.872755	0.00293659	109	32	46	31	32	46		1.00289	0.823555	0.938458	0.987793	1.05101	1.19535	1.02912	0.760595	1.04641	0.936579	0.986754	1.2015	1.19774	0.982322	0.896637	0.862768	1.13033	1.1937	1.3559	1.46296	0.94483	0.751828	1.11992	1.21035	1.17559	1.25649
P11362	Fibroblast growth factor receptor 1 OS=Homo sapiens GN=FGFR1 PE=1 SV=3 - [FGFR1_HUMAN]	5.6	4	71.8147	15.8414	91.8089	6.21436		0.812279	0.000151377		0.880394	0.00601773		0.922632	0.147014	109	32	46	31	32	46		0.866518	1.0332	1.06068	1.0054	0.801938	1.05921	0.792319	0.90271	1.08602	1.30232	1.26593	1.06464	1.14053	1.19015	0.858163	1.01535	0.947992	1.16239	1.45053	1.12031	0.879815	0.78963	0.851554	1.03388	1.02091	1.1014
P11684	Uteroglobin OS=Homo sapiens GN=SCGB1A1 PE=1 SV=1 - [UTER_HUMAN]	58.24	5	183.221	41.2913	9.98708	5.05908		0.991979	0.966783		1.04037	0.811393		0.95349	0.665333	109	32	46	31	32	46		0.619463	0.314548	0.78588	1.67442	0.485474	1.59334	0.479876	1.97824	0.793116	0.593461	1.1751	1.02663	1.08222	1.01349	1.09922	0.574106	0.665371	1.26622	5.62313	0.609962	0.472217	1.10144	0.434916	0.69606	0.511807	0.509839
P12109	Collagen alpha-1(VI) chain OS=Homo sapiens GN=COL6A1 PE=1 SV=3 - [CO6A1_HUMAN]	33.95	29	680.895	170.768	108.462	5.42725		0.881853	0.030342		0.944298	0.307121		0.933872	0.168711	109	32	46	31	32	46		0.684146	1.08178	0.949019	1.16355	0.837989	0.993217	1.39436	0.89297	0.963125	0.597853	1.03185	1.02002	0.677939	0.619975	0.629515	0.968434	1.32354	0.768918	0.677074	0.735031	1.04238	1.00224	1.16188	0.741912	0.70942	1.12136
P12111	Collagen alpha-3(VI) chain OS=Homo sapiens GN=COL6A3 PE=1 SV=5 - [CO6A3_HUMAN]	7.9	21	185.731	44.7499	343.457	6.68311		0.957709	0.185601		1.02039	0.452534		0.938568	0.0218325	109	32	46	31	32	46		0.710203	1.09796	1.00348	1.03211	0.89146	1.13374	0.99453	0.913034	0.948203	0.77147	1.1384	1.06094	0.874344	1.19652	0.932446	0.986018	0.934096	0.929187	0.940387	1.33838	1.15478	1.00522	0.975723	1.06217	1.03851	0.916296
P12273	Prolactin-inducible protein OS=Homo sapiens GN=PIP PE=1 SV=1 - [PIP_HUMAN]	65.75	9	494.177	100.647	16.5618	8.04541		0.903364	0.440994		1.08958	0.564257		0.829092	0.137563	109	32	46	31	32	46		0.581683	0.684933	1.03919	0.608469	0.408878	0.652254	0.412426	0.558437	0.504746	0.905252	0.87148	1.00756	0.788478	0.99783	0.833577	0.496878	0.611064	0.555001	0.809728	0.524903	0.383841	0.960025	0.34766	0.61717	0.372422	0.494727
P12830	Cadherin-1 OS=Homo sapiens GN=CDH1 PE=1 SV=3 - [CADH1_HUMAN]	22.45	16	672.533	153.144	97.3959	4.729		1.00613	0.936492		1.06214	0.407466		0.947262	0.362707	109	32	46	31	32	46		0.673543	1.01084	0.897385	1.02329	0.834213	0.827728	0.725277	1.36413	0.814808	1.20257	1.58551	1.19179	1.47068	2.23396	0.997107	0.86863	0.787476	1.45376	1.12712	1.21095	0.584441	1.16998	0.777755	0.747807	0.628624	0.804829
P13473	Lysosome-associated membrane glycoprotein 2 OS=Homo sapiens GN=LAMP2 PE=1 SV=2 - [LAMP2_HUMAN]	9.27	4	204.518	38.3037	44.9323	5.63037		0.984232	0.829097		0.949783	0.323972		1.03627	0.614509	109	32	46	31	32	46		1.20428	0.947666	0.838382	1.04188	1.11782	1.04941	0.863794	0.842513	1.04317	1.04757	1.10223	1.17954	1.27679	1.39202	1.10359	0.851138	1.27017	1.05112	1.75618	1.36882	1.14534	0.994437	0.822704	1.00808	1.17018	1.17082
P13598	Intercellular adhesion molecule 2 OS=Homo sapiens GN=ICAM2 PE=1 SV=2 - [ICAM2_HUMAN]	19.27	6	100.896	26.7859	30.6346	7.43018		0.775183	4.27881e-06		0.945017	0.215222		0.820284	8.77414e-05	109	32	46	31	32	46		1.02988	1.24042	0.88982	1.01694	0.950825	1.09266	0.794147	0.967919	0.647726	1.36986	0.998799	0.974369	1.05725	0.86663	1.05544	1.07683	0.743363	1.12831	1.31041	0.767142	0.621531	0.957095	1.06314	0.65532	0.883368	1.02445
P13645	Keratin, type I cytoskeletal 10 OS=Homo sapiens GN=KRT10 PE=1 SV=6 - [K1C10_HUMAN]	54.79	21	236.446	70.649	58.7917	5.21143		0.961424	0.783796		1.09803	0.50281		0.875586	0.244562	109	32	46	31	32	46		1.24282	0.62607	2.95327	0.658917	1.6469	0.553259	1.0283	0.386246	0.8105	0.893675	0.484159	0.676315	0.621835	0.768114	0.483456	2.08729	3.06147	1.09499	0.546736	0.420924	0.82777	0.443687	0.865076	0.828501	0.925626	0.805438
P13646	Keratin, type I cytoskeletal 13 OS=Homo sapiens GN=KRT13 PE=1 SV=4 - [K1C13_HUMAN]	64.63	20	332.984	120.165	49.5574	4.95752		1.29475	0.0924144		1.06198	0.615196		1.21918	0.166196	109	32	46	31	32	46		0.809442	1.49601	1.71738	0.701604	0.934793	0.893695	0.870626	0.804927	0.89579	0.85844	0.59176	0.689519	0.70987	1.0408	0.725252	2.43271	0.596421	0.900135	0.96157	0.63247	1.24396	0.749912	0.972116	1.08239	1.38246	1.08438
P13647	Keratin, type II cytoskeletal 5 OS=Homo sapiens GN=KRT5 PE=1 SV=3 - [K2C5_HUMAN]	43.56	14	381.417	92.4105	62.34	7.73779		1.08805	0.594253		1.18759	0.324702		0.916189	0.573076	109	32	46	31	32	46		0.854014	1.16722	2.15963	0.704372	0.855147	0.761261	0.947716	1.00641	0.867371	0.458549	0.432985	0.617306	0.558095	0.691493	0.48276	3.84496	0.834698	0.704963	0.806175	0.0832723	1.12847	0.73264	0.956992	0.825143	1.33519	0.778871
P13987	CD59 glycoprotein OS=Homo sapiens GN=CD59 PE=1 SV=1 - [CD59_HUMAN]	53.13	6	1324.58	350.693	14.1678	6.48096		1.00359	0.957687		0.969036	0.576579		1.03565	0.517734	109	32	46	31	32	46		0.941083	0.876315	1.05829	0.924989	0.886315	1.02938	1.04169	0.796046	0.86485	1.03172	1.12208	1.03852	1.31131	1.79195	0.888927	0.8119	0.888932	1.30528	2.11307	1.51791	1.02226	1.11741	0.852757	0.985248	0.940085	0.87725
P14384	Carboxypeptidase M OS=Homo sapiens GN=CPM PE=1 SV=2 - [CBPM_HUMAN]	26.64	10	170.893	35.1708	50.4815	7.35693		0.896803	0.0082147		0.93842	0.0906634		0.955652	0.197986	109	32	46	31	32	46		1.57634	0.901535	1.1425	1.06831	1.02634	1.06336	1.26126	0.71702	1.06506	1.46407	1.01268	1.00553	0.73398	1.1925	1.20441	1.10804	1.04267	1.3113	0.988907	1.05469	1.08631	1.02243	1.18907	1.07926	1.02456	1.31249
P14543	Nidogen-1 OS=Homo sapiens GN=NID1 PE=1 SV=3 - [NID1_HUMAN]	20.85	18	146.539	43.9531	136.291	5.2876		0.915837	0.0223648		1.01159	0.720114		0.905343	0.00475639	109	32	46	31	32	46		0.869459	1.05055	1.01643	1.11291	0.843817	0.944569	0.81954	1.06033	0.926936	1.0819	1.04374	1.15183	0.902833	0.938171	0.806336	0.964076	0.818967	0.802133	1.15953	0.919935	1.02834	1.24303	1.00674	0.842685	0.847962	0.860657
P14618	Pyruvate kinase isozymes M1/M2 OS=Homo sapiens GN=PKM2 PE=1 SV=4 - [KPYM_HUMAN]	43.5	20	93.933	26.7309	57.9	7.84033		1.08034	0.10411		1.05743	0.353319		1.02167	0.685979	109	32	46	31	32	46		1.03426	0.898432	0.877293	0.750493	1.56579	0.996319	0.918601	0.881877	0.977487	0.889246	0.825921	0.868661	0.774546	0.712441	0.778555	0.674284	1.2351	0.926648	0.718317	1.08637	0.919033	1.10322	1.28658	1.36052	1.17702	1.11084
P15144	Aminopeptidase N OS=Homo sapiens GN=ANPEP PE=1 SV=4 - [AMPN_HUMAN]	38.47	34	378.111	107.78	109.471	5.47803		0.929809	0.17455		1.01165	0.82406		0.919101	0.0406091	109	32	46	31	32	46		1.22711	1.01857	0.930674	1.0483	0.836031	0.816026	1.16578	1.41778	0.905626	0.779876	1.12779	1.26768	0.675894	0.64184	0.848521	1.03586	1.01258	0.89527	0.711515	0.719215	1.01916	0.936368	0.979583	0.785567	0.719966	0.85323
P15289	Arylsulfatase A OS=Homo sapiens GN=ARSA PE=1 SV=3 - [ARSA_HUMAN]	29.39	10	621.911	103.9	53.5537	6.07471		0.868091	0.0267278		0.98706	0.822339		0.879471	0.0169737	109	32	46	31	32	46		0.976602	1.25788	0.868839	1.20164	1.05025	0.726549	0.821782	1.17086	0.697779	0.995437	1.14866	1.15433	0.689317	1.53346	1.39257	0.925268	1.00605	0.646151	0.753159	0.728675	1.2018	1.33657	0.931847	1.14931	1.47654	0.770384
P15309	Prostatic acid phosphatase OS=Homo sapiens GN=ACPP PE=1 SV=3 - [PPAP_HUMAN]	37.56	14	644.25	142.675	44.5375	6.23975		0.716745	0.116729		1.09003	0.637925		0.657547	0.00755476	109	32	46	31	32	46		0.373361	0.443988	0.458347	1.44996	0.264029	0.615292	0.550388	1.22773	0.32009	0.207963	0.712645	1.02226	0.46663	0.252089	0.387352	0.340991	0.648079	0.518589	0.355506	0.289262	0.468868	0.844453	0.492451	0.306139	0.348594	0.222528
P15328	Folate receptor alpha OS=Homo sapiens GN=FOLR1 PE=1 SV=3 - [FOLR1_HUMAN]	30.35	7	95.6947	29.088	29.7992	7.97217		0.886111	0.059942		0.913315	0.150415		0.970214	0.630999	109	32	46	31	32	46		1.32015	0.874787	0.901965	0.925197	1.09509	1.26253	1.29738	0.576733	0.937605	1.09608	1.19411	0.856423	0.920015	0.798742	1.05043	1.08847	1.52276	0.653165	0.665486	0.424863	1.27538	0.712722	1.19157	1.29608	1.10915	1.00484
P15586	N-acetylglucosamine-6-sulfatase OS=Homo sapiens GN=GNS PE=1 SV=3 - [GNS_HUMAN]	21.2	12	239.051	77.2035	62.042	8.30908		0.958424	0.600954		1.04713	0.471368		0.915286	0.23285	109	32	46	31	32	46		0.837221	1.05214	0.865882	1.07219	0.859883	0.871221	0.742208	1.68055	0.877597	0.917672	1.21344	1.41303	0.723981	0.936578	0.970927	0.730257	0.978592	0.647603	0.785483	0.77367	0.892665	1.03885	0.814102	0.82021	0.817125	0.828519
P15941	Mucin-1 OS=Homo sapiens GN=MUC1 PE=1 SV=3 - [MUC1_HUMAN]	6.69	7	169.645	34.9245	122.029	7.47412		0.920238	0.260654		0.943864	0.353296		0.974969	0.542428	109	32	46	31	32	46		1.45809	0.729386	0.873337	0.970622	0.957344	2.26039	0.944211	0.698591	0.763562	1.64579	0.99842	0.880853	0.944615	1.15016	1.06673	1.34846	1.03904	0.910178	1.77654	1.04397	0.793647	0.870599	0.89862	1.02607	1.06445	0.647666
P16070	CD44 antigen OS=Homo sapiens GN=CD44 PE=1 SV=3 - [CD44_HUMAN]	9.84	7	1036.52	225.117	81.4874	5.32568		0.874032	0.0188038		0.883531	0.0107487		0.989249	0.821985	109	32	46	31	32	46		1.28919	0.853155	0.986735	1.04893	1.03203	0.994355	0.88958	0.805779	0.98341	1.25423	0.946519	0.923953	1.36438	1.34911	1.10259	1.14373	1.0552	1.45562	1.8575	1.64201	0.972418	0.875871	1.06874	1.18098	1.28357	1.07189
P16278	Beta-galactosidase OS=Homo sapiens GN=GLB1 PE=1 SV=2 - [BGAL_HUMAN]	31.91	16	495.151	97.3806	76.0266	6.56592		1.00277	0.972497		1.05821	0.398103		0.94761	0.381907	109	32	46	31	32	46		0.602046	1.27314	0.667123	0.702831	0.888153	0.696173	0.789431	1.45719	1.20522	0.539776	1.14309	1.61453	0.577083	0.759266	1.13205	0.778972	1.25698	0.525317	0.609511	0.665254	0.962059	0.935081	0.484122	0.869505	1.19521	1.09251
P16444	Dipeptidase 1 OS=Homo sapiens GN=DPEP1 PE=1 SV=3 - [DPEP1_HUMAN]	33.82	10	98.6389	22.5846	45.645	6.15088		0.856105	0.0286723		0.912694	0.185748		0.937998	0.307671	109	32	46	31	32	46		1.64621	0.965656	0.855653	1.40698	0.900736	0.839538	1.43282	1.52267	1.08522	0.837271	0.616911	1.59968	0.823224	0.79532	1.02925	0.891823	1.39286	0.731323	0.7825	0.62754	1.27826	0.778379	1.04047	0.786409	0.909946	0.829447
P16870	Carboxypeptidase E OS=Homo sapiens GN=CPE PE=1 SV=1 - [CBPE_HUMAN]	31.72	13	135.941	35.2682	53.1171	5.13525		0.886646	0.0833114		0.954539	0.507797		0.928874	0.212951	109	32	46	31	32	46		0.515042	0.791627	0.888275	0.88624	0.85028	0.885925	1.22598	0.990712	0.969119	0.484051	0.899685	1.14197	0.720887	0.7916	1.10153	0.68583	1.03577	1.05476	0.541653	0.743454	0.999785	0.928081	0.782116	0.944888	0.813259	1.10397
P17900	Ganglioside GM2 activator OS=Homo sapiens GN=GM2A PE=1 SV=4 - [SAP3_HUMAN]	39.38	9	315.496	103.002	20.8247	5.31299		1.33671	0.0447848		1.44811	0.00814419		0.923071	0.561647	109	32	46	31	32	46		0.610764	0.880135	1.03953	0.79381	0.693502	0.81752	0.678276	1.71478	0.850544	0.661902	1.63117	1.86339	1.1592	1.09789	1.00163	0.573262	1.04168	0.661147	1.08907	0.729177	0.580461	1.46332	0.410743	0.708453	0.513782	0.61511
P17936	Insulin-like growth factor-binding protein 3 OS=Homo sapiens GN=IGFBP3 PE=1 SV=2 - [IBP3_HUMAN]	19.24	4	92.8529	18.9398	31.6537	8.68994		1.05272	0.206709		0.999616	0.99045		1.05313	0.145923	109	32	46	31	32	46		1.28567	0.980215	1.0803	0.981147	0.974778	1.28045	1.15118	1.13093	0.841899	1.37078	1.07251	1.15294	0.897436	0.970654	0.918849	0.903126	0.936621	1.35577	1.23384	0.983706	0.854207	1.14607	1.00151	1.02828	0.911098	0.913965
P18510	Interleukin-1 receptor antagonist protein OS=Homo sapiens GN=IL1RN PE=1 SV=1 - [IL1RA_HUMAN]	41.81	6	162.057	29.0369	20.042	6.18896		1.04177	0.644609		0.983766	0.824369		1.05896	0.327424	109	32	46	31	32	46		0.783489	1.23948	0.905916	0.740352	0.83453	0.896504	0.766812	1.11113	1.71173	1.41739	0.857003	0.821248	0.698236	1.04057	0.616255	0.767348	0.667616	0.78094	0.744336	0.792778	0.895773	0.724229	1.15088	1.00104	0.904499	2.44904
P18827	Syndecan-1 OS=Homo sapiens GN=SDC1 PE=1 SV=3 - [SDC1_HUMAN]	11.61	2	155.091	27.9889	32.4419	4.62744		0.933524	0.523844		0.833184	0.00254234		1.12043	0.199618	109	32	46	31	32	46		1.31189	0.642679	0.867633	1.04782	0.966239	1.02394	0.94182	0.887563	0.968501	1.75938	1.00148	1.01598	1.82886	2.22844	1.1561	1.10621	0.823295	1.29156	1.57073	1.65339	0.789854	0.837583	1.16284	1.04246	1.09371	0.95465
P19013	Keratin, type II cytoskeletal 4 OS=Homo sapiens GN=KRT4 PE=1 SV=4 - [K2C4_HUMAN]	43.07	19	187.746	59.8191	57.2498	6.60986		1.18628	0.198513		1.18947	0.295706		0.99732	0.986242	109	32	46	31	32	46		0.893593	1.27429	2.46946	0.793513	0.898199	0.645848	0.9532	0.885149	0.99498	0.954706	0.509441	0.672081	0.526407	0.718792	0.409748	2.58131	0.63089	0.733074	0.77749	0.474839	1.53083	0.878429	1.24976	1.07164	1.05304	1.02609
P19022	Cadherin-2 OS=Homo sapiens GN=CDH2 PE=1 SV=4 - [CADH2_HUMAN]	21.52	15	484.74	113.189	99.7473	4.80518		0.760054	3.86267e-05		0.905969	0.0687846		0.83894	5.13366e-05	109	32	46	31	32	46		0.886226	0.919473	0.825078	1.10795	0.872311	1.15118	0.814117	1.03921	0.817078	1.04785	1.10217	1.11727	1.45384	1.84188	1.12351	0.895603	0.757514	1.75349	1.48488	1.69613	0.753404	0.861905	0.960877	0.967038	0.899729	0.865286
P19320	Vascular cell adhesion protein 1 OS=Homo sapiens GN=VCAM1 PE=1 SV=1 - [VCAM1_HUMAN]	29.63	17	343.265	91.0437	81.2243	5.22412		1.06525	0.381247		1.22564	0.00750884		0.869138	0.0561182	109	32	46	31	32	46		0.659589	1.10695	0.885185	1.01531	0.820037	0.887281	0.761243	1.8628	0.723411	0.93236	1.2294	1.35263	1.13848	1.21431	1.30593	0.943942	0.918663	1.09843	1.34631	0.890338	0.715752	0.889656	0.730843	0.809653	0.66167	0.716983
P19440	Gamma-glutamyltranspeptidase 1 OS=Homo sapiens GN=GGT1 PE=1 SV=2 - [GGT1_HUMAN]	20.04	11	117.294	27.3125	61.3718	7.12256		0.863938	0.0170463		0.947614	0.306734		0.911698	0.0463786	109	32	46	31	32	46		1.05065	0.851819	1.04462	0.922083	0.886943	0.834882	1.77117	0.916607	1.25736	0.580822	1.08078	1.31606	0.921554	0.748838	0.955115	1.06749	1.02099	0.800234	0.612356	0.745399	1.09458	0.844194	0.870569	1.09799	0.981965	0.752752
P19652	Alpha-1-acid glycoprotein 2 OS=Homo sapiens GN=ORM2 PE=1 SV=2 - [A1AG2_HUMAN]	60.2	7	868.945	211.96	23.5876	5.10986		1.237	0.0474		1.21173	0.01845		1.02085	0.819752	109	32	46	31	32	46		0.843379	0.666433	1.01465	0.981512	0.839744	0.785213	0.609966	1.86074	1.15532	1.02863	1.7476	1.16289	1.24699	1.41621	0.980319	0.866268	0.777877	1.20628	1.0371	0.849258	0.635511	1.06857	0.572525	0.795015	0.70691	0.900599
P19835	Bile salt-activated lipase OS=Homo sapiens GN=CEL PE=1 SV=3 - [CEL_HUMAN]	30.15	20	182.832	63.897	79.2717	5.33838		0.749	0.00115554		0.922122	0.293176		0.812256	0.000630576	109	32	46	31	32	46		0.688442	1.24431	1.13653	0.643617	0.748523	0.621535	1.82439	1.34545	1.12497	0.820397	1.13046	1.00669	0.396765	0.536824	0.757631	0.448865	1.67523	0.718987	0.461699	0.626331	1.12226	0.79405	0.739432	0.733853	0.896311	1.09404
P21926	CD9 antigen OS=Homo sapiens GN=CD9 PE=1 SV=4 - [CD9_HUMAN]	18.42	4	71.5851	19.029	25.399	7.15186		0.75351	8.03777e-05		0.77335	7.42396e-05		0.974346	0.7119	109	32	46	31	32	46		1.33836	0.732844	0.764665	1.12577	1.11324	1.15103	1.24454	0.877858	1.10746	1.13227	0.882221	0.866411	1.3791	0.680495	0.869974	0.893911	1.26236	0.858162	1.70884	1.22073	1.13098	0.921526	1.1199	1.48423	0.677761	0.870689
P22352	Glutathione peroxidase 3 OS=Homo sapiens GN=GPX3 PE=1 SV=2 - [GPX3_HUMAN]	34.96	7	39.4683	11.1773	17.2869	8.41162		0.922091	0.141932		0.940467	0.275921		0.980461	0.718919	109	32	46	31	32	46		1.02124	0.741116	1.57363	1.02063	0.886905	1.25594	0.931628	0.963813	0.815079	1.35029	0.805919	1.08997	0.603275	0.83797	1.23328	1.08208	1.1392	0.60809	0.733179	0.922903	1.1776	0.893756	1.21148	1.2067	1.01673	0.988486
P22792	Carboxypeptidase N subunit 2 OS=Homo sapiens GN=CPN2 PE=1 SV=3 - [CPN2_HUMAN]	29.36	13	241.401	65.2808	44.7147	5.97314		0.84925	0.10242		1.00228	0.979734		0.847319	0.0327737	109	32	46	31	32	46		0.531202	1.89478	0.655482	0.608716	0.554531	0.453309	1.66275	0.975868	1.10884	0.446179	1.15047	0.695626	0.678789	0.49885	0.398292	0.770857	0.77773	0.504249	0.419012	0.47614	0.969568	0.901362	1.46319	0.582059	0.715844	1.20262
P22891	Vitamin K-dependent protein Z OS=Homo sapiens GN=PROZ PE=1 SV=2 - [PROZ_HUMAN]	48.75	15	58.7853	17.5056	53.3785	6.87354		0.828474	0.0101187		0.885368	0.111961		0.93574	0.35907	109	32	46	31	32	46		0.699008	0.604183	0.732049	1.30606	0.612748	0.818072	1.39284	0.852407	0.598921	0.721452	1.19255	0.764001	1.03472	0.589413	0.682588	1.40093	1.36095	0.651411	0.68446	0.662124	0.998432	0.947349	1.17378	1.03829	0.898834	0.829319
P23528	Cofilin-1 OS=Homo sapiens GN=CFL1 PE=1 SV=3 - [COF1_HUMAN]	68.67	10	49.0402	16.5369	27.7893	8.35303		1.01117	0.849084		0.98029	0.70022		1.03151	0.528312	109	32	46	31	32	46		1.14182	1.29904	0.979752	1.10138	1.51215	1.70408	0.810676	1.00684	0.891962	1.07582	0.645299	1.07367	0.930412	0.841519	0.759117	0.989517	1.04883	1.07262	0.730325	1.17121	0.763398	0.895032	1.14996	1.37232	1.06912	0.978565
P24855	Deoxyribonuclease-1 OS=Homo sapiens GN=DNASE1 PE=1 SV=1 - [DNAS1_HUMAN]	32.62	6	1312.56	338.915	34.2371	6.04932		0.856841	0.042005		0.94918	0.476331		0.902717	0.145296	109	32	46	31	32	46		0.649918	1.13725	1.06276	0.883679	0.65864	0.909686	1.07926	0.568367	1.37865	0.816347	0.833548	1.01911	0.586916	1.09722	1.22785	0.887375	1.05225	0.518691	1.62676	0.569579	0.687109	0.806971	1.06143	0.808053	0.666068	1.56501
P25311	Zinc-alpha-2-glycoprotein OS=Homo sapiens GN=AZGP1 PE=1 SV=2 - [ZA2G_HUMAN]	68.79	25	50.5062	13.446	33.1576	6.59521		1.24211	0.0674256		1.24017	0.0379822		1.00156	0.98768	109	32	46	31	32	46		0.691349	0.765959	0.935106	0.939507	0.69066	0.84988	0.613488	2.62405	1.13679	0.984975	1.6661	1.09935	1.31847	0.899714	1.01845	0.74787	0.853631	0.904338	0.942803	0.632806	0.657431	1.12567	0.501309	0.732303	0.505322	0.742833
P26842	CD27 antigen OS=Homo sapiens GN=CD27 PE=1 SV=2 - [CD27_HUMAN]	31.15	6	77.3975	23.2675	40.6075	6.75635		0.949114	0.521404		0.918861	0.18929		1.03292	0.59418	109	32	46	31	32	46		1.09567	0.897368	0.819088	1.0078	0.85485	1.00496	0.97017	0.554802	0.83775	1.02722	1.27757	1.23542	1.38658	2.30878	1.00273	0.879809	0.507552	1.2263	1.59717	1.80392	1.02715	0.923571	0.832779	0.965656	0.981169	0.779502
P28799	Granulins OS=Homo sapiens GN=GRN PE=1 SV=2 - [GRN_HUMAN]	25.13	12	27.5964	7.18628	11.1094	4.77979		1.04627	0.399751		0.989799	0.831651		1.05705	0.217817	109	32	46	31	32	46		1.2252	1.02809	1.02572	0.897523	0.904682	0.942774	0.936092	0.564124	1.01444	0.969694	1.10558	0.984694	1.55905	1.59294	1.19204	0.883544	0.943148	1.1021	1.75873	1.34303	1.07104	1.08081	0.972669	1.15767	1.09662	0.888386
P29508	Serpin B3 OS=Homo sapiens GN=SERPINB3 PE=1 SV=2 - [SPB3_HUMAN]	70.77	17	80.2766	23.849	48.5112	7.75244		0.943113	0.68461		1.00852	0.955738		0.935147	0.599887	109	32	46	31	32	46		0.554726	1.427	1.09132	0.360535	0.48432	0.44304	0.981902	0.443769	2.16505	0.779356	0.58632	0.469688	0.37722	0.402574	0.255731	1.33933	0.60011	0.277164	0.305962	0.695842	1.34683	0.538359	0.971599	0.504676	0.916188	0.866831
P29622	Kallistatin OS=Homo sapiens GN=SERPINA4 PE=1 SV=3 - [KAIN_HUMAN]	32.08	13	71.666	26.4116	31.5359	4.44971		0.958756	0.625339		1.0276	0.72503		0.933004	0.326627	109	32	46	31	32	46		0.578143	1.23075	0.57541	0.86809	0.861828	0.635951	1.41841	0.914466	0.70169	0.59179	1.73593	0.924498	0.562172	0.482104	1.00104	0.816201	1.08754	0.681709	0.605818	0.320028	0.80674	0.586057	1.2215	0.777908	0.63037	0.707607
P30041	Peroxiredoxin-6 OS=Homo sapiens GN=PRDX6 PE=1 SV=3 - [PRDX6_HUMAN]	40.63	8	71.8756	14.7262	22.0725	8.70459		1.17506	0.022334		1.09924	0.080284		1.06898	0.229012	109	32	46	31	32	46		0.72091	1.11994	0.827808	0.522449	0.700829	1.26416	1.12158	0.764194	1.2004	0.672161	0.935032	0.985909	0.736929	0.763653	0.709065	0.734934	1.03399	1.00022	0.669717	0.307734	0.930384	0.786343	0.764908	0.702522	0.835002	0.840087
P30086	Phosphatidylethanolamine-binding protein 1 OS=Homo sapiens GN=PEBP1 PE=1 SV=3 - [PEBP1_HUMAN]	62.03	9	38.42	13.3377	56.7468	6.354		0.889225	0.0434392		0.942021	0.243187		0.943955	0.237943	109	32	46	31	32	46		1.20207	1.04607	1.04367	1.01088	0.948304	1.27919	1.05763	0.715527	1.48855	0.712923	0.92137	1.34222	0.966683	0.739952	0.715415	0.698445	1.03986	0.80227	0.726066	0.840207	1.03954	0.836657	0.811669	0.949786	0.707086	1.5953
P30530	Tyrosine-protein kinase receptor UFO OS=Homo sapiens GN=AXL PE=1 SV=3 - [UFO_HUMAN]	14.32	9	93.8168	25.4274	42.7147	6.27783		0.905706	0.00741966		0.968661	0.395074		0.935009	0.0817825	109	32	46	31	32	46		1.15518	0.850719	1.01268	1.27708	1.01708	1.05945	0.990655	0.958892	1.004	0.713769	0.94286	1.06676	1.27306	0.956089	1.03425	1.26149	0.988097	1.10807	1.22379	1.08981	0.851116	0.83249	0.939599	1.18361	1.12467	1.12455
P31151	Protein S100-A7 OS=Homo sapiens GN=S100A7 PE=1 SV=4 - [S10A7_HUMAN]	67.33	8	110.276	25.368	21.628	4.50049		1.02523	0.892391		0.891776	0.533635		1.14965	0.39007	109	32	46	31	32	46		0.79103	0.819734	0.940363	0.605115	0.92568	0.526444	0.586988	0.470283	1.16261	1.38675	0.229339	0.342401	0.496629	1.47059	0.369827	4.37307	0.620613	0.536317	3.00002	0.858915	0.883837	0.504311	1.94078	2.0067	2.05638	1.91733
P31431	Syndecan-4 OS=Homo sapiens GN=SDC4 PE=1 SV=2 - [SDC4_HUMAN]	18.18	3	277.003	66.317	27.662	5.57959		0.923655	0.36601		0.860606	0.0171646		1.07326	0.303487	109	32	46	31	32	46		1.2762	0.806407	0.889858	0.914155	0.607182	0.67458	1.12275	0.675465	0.993691	1.08884	1.14824	0.983255	1.37148	2.12223	1.11772	1.11719	0.85544	1.02985	1.57844	1.87624	0.801784	0.802707	1.49871	0.741821	1.03754	1.08191
P31944	Caspase-14 OS=Homo sapiens GN=CASP14 PE=1 SV=2 - [CASPE_HUMAN]	57.02	16	74.03	21.6781	27.7567	4.7417		0.895857	0.387274		0.942123	0.648922		0.950892	0.601119	109	32	46	31	32	46		0.926828	0.444911	1.37853	0.677554	1.32677	0.800996	0.793782	0.559906	0.528304	3.38051	0.410765	0.556566	0.651765	0.795109	0.53207	1.57014	1.01654	0.632519	1.05428	0.936596	0.567708	0.496831	1.82185	1.44811	1.22754	1.74221
P31949	Protein S100-A11 OS=Homo sapiens GN=S100A11 PE=1 SV=2 - [S10AB_HUMAN]	48.57	5	73.2499	10.8288	38.1301	7.38623		1.15765	0.223915		1.05203	0.548634		1.1004	0.345827	109	32	46	31	32	46		0.67181	1.02465	1.28171	0.87926	1.26849	1.31804	0.921904	0.587922	1.2943	0.906586	0.854196	0.711863	0.861715	1.15664	0.964612	0.934962	0.759003	0.604242	0.94481	0.650401	1.20756	0.830065	1.04691	1.42102	1.08294	2.36184
P32119	Peroxiredoxin-2 OS=Homo sapiens GN=PRDX2 PE=1 SV=5 - [PRDX2_HUMAN]	32.32	6	74.1736	14.0171	107.465	4.99561		0.853088	0.115559		0.940715	0.427683		0.906851	0.21476	109	32	46	31	32	46		0.612679	1.14801	0.816415	0.839498	1.16073	1.50738	1.84427	0.675438	1.27753	0.695332	1.29729	1.25324	0.772229	0.391772	0.774554	0.764712	0.864151	0.922187	0.744748	0.453403	0.849025	0.663819	0.892896	0.535172	0.665268	1.82226
P33908	Mannosyl-oligosaccharide 1,2-alpha-mannosidase IA OS=Homo sapiens GN=MAN1A1 PE=1 SV=3 - [MA1A1_HUMAN]	25.73	14	41.5034	8.86254	57.9891	6.7417		1.00147	0.977408		1.00955	0.861827		0.991993	0.857128	109	32	46	31	32	46		0.731223	1.28379	0.821491	0.965802	1.04364	0.626802	1.52432	1.09787	1.14094	0.651733	1.03276	1.00641	0.917924	0.794071	0.950977	0.992175	1.33939	0.815535	0.708106	0.419681	0.976293	0.888409	1.07577	0.777539	0.90066	0.803468
P35030	Trypsin-3 OS=Homo sapiens GN=PRSS3 PE=1 SV=2 - [TRY3_HUMAN]	22.7	6	72.5652	12.9908	61.641	7.29834		0.860946	0.0695274		0.839352	0.0165527		1.02573	0.691403	109	32	46	31	32	46		1.5081	0.637321	0.829002	1.72438	1.40403	1.16066	0.856497	0.990719	0.802136	1.46772	0.776161	0.926179	1.4219	1.5169	0.929111	1.14425	0.644849	2.10095	0.91538	1.13759	0.744196	0.970147	1.43587	1.20464	1.0588	1.05176
P35555	Fibrillin-1 OS=Homo sapiens GN=FBN1 PE=1 SV=3 - [FBN1_HUMAN]	15.99	36	75.5958	19.6603	226.392	5.60498		1.01704	0.744183		0.960464	0.276618		1.05891	0.174824	109	32	46	31	32	46		1.39831	0.938829	1.19705	0.890034	1.07282	1.15269	1.09669	0.869338	1.01133	1.29036	1.08005	0.963297	1.31427	1.46667	1.00625	0.970383	1.12129	1.44908	1.55774	1.41234	1.01548	0.995444	1.04252	0.953281	1.12246	0.942151
P35754	Glutaredoxin-1 OS=Homo sapiens GN=GLRX PE=1 SV=2 - [GLRX1_HUMAN]	16.98	3	68.067	16.6868	65.9938	6.78564		1.01308	0.851394		1.07606	0.212333		0.94148	0.394409	109	32	46	31	32	46		0.752704	0.906421	0.984893	0.715738	0.840186	1.20877	0.868997	0.867253	1.11948	0.926528	1.04359	1.42393	1.09202	0.925419	1.39307	0.658	0.929894	1.15938	0.902137	1.0073	1.06044	0.901005	1.04044	1.02877	0.971345	1.18181
P36955	Pigment epithelium-derived factor OS=Homo sapiens GN=SERPINF1 PE=1 SV=4 - [PEDF_HUMAN]	29.19	10	110.881	21.6161	48.7245	8.95361		0.908757	0.356317		0.979702	0.825564		0.927585	0.297521	109	32	46	31	32	46		0.604583	0.859805	1.36431	0.748704	1.15239	2.11441	2.26266	1.72709	0.57696	0.54433	1.1454	0.959278	0.387299	2.0819	0.77861	0.736381	2.26757	0.861125	0.887994	0.38344	0.916538	0.895165	0.96816	1.20419	1.12651	0.475177
P36957	Dihydrolipoyllysine-residue succinyltransferase component of 2-oxoglutarate dehydrogenase complex, mitochondrial OS=Homo sapiens GN=DLST PE=1 SV=4 - [ODO2_HUMAN]	16.34	6	107.483	13.4825	30.6306	6.37939		0.898825	0.0732237		0.89443	0.0355077		1.00491	0.923053	109	32	46	31	32	46		1.37125	0.834516	0.927258	1.27753	1.0124	1.07827	0.892931	0.737541	0.934142	1.17263	0.864075	0.958312	1.40848	1.80032	1.34016	1.15354	0.95248	1.30837	1.78226	1.51495	0.938897	0.860101	1.15333	1.34946	0.927801	1.08699
P39059	Collagen alpha-1(XV) chain OS=Homo sapiens GN=COL15A1 PE=1 SV=2 - [COFA1_HUMAN]	10.16	9	183.26	49.792	178.077	6.01123		0.849619	0.0265699		0.970567	0.645156		0.875385	0.0237451	109	32	46	31	32	46		0.533641	1.43911	0.78279	0.928606	0.88915	0.81301	1.12147	0.829869	0.812797	0.665779	0.895964	0.983831	0.598075	0.560864	0.717556	1.09226	0.904131	1.26061	0.549254	0.421762	1.21238	1.25329	1.17439	0.605253	0.760953	1.23244
P39060	Collagen alpha-1(XVIII) chain OS=Homo sapiens GN=COL18A1 PE=1 SV=5 - [COIA1_HUMAN]	6.67	9	89.838	32.3169	38.4745	6.18896		0.848205	0.000849467		0.892312	0.00982438		0.95057	0.249051	109	32	46	31	32	46		0.74082	1.00262	0.928199	1.30997	0.979166	0.909507	1.17179	0.896244	1.06119	0.678246	0.9324	1.1277	1.22514	1.18208	0.860158	1.08293	1.43504	0.761724	1.32476	0.993389	0.931445	0.944125	1.15342	0.922366	1.06003	1.16938
P40189	Interleukin-6 receptor subunit beta OS=Homo sapiens GN=IL6ST PE=1 SV=2 - [IL6RB_HUMAN]	14.16	11	74.2292	12.3597	36.403	7.35693		0.875787	0.003855		0.945824	0.127154		0.925952	0.056603	109	32	46	31	32	46		1.11561	0.969794	0.983743	0.912502	0.876771	0.983528	0.876088	0.695571	0.970623	1.15779	1.11216	0.966208	0.759647	0.998423	1.0313	1.10414	0.762827	1.26066	0.965698	0.934162	0.996854	0.948855	1.05905	1.07007	0.803401	1.21016
P41222	Prostaglandin-H2 D-isomerase OS=Homo sapiens GN=PTGDS PE=1 SV=1 - [PTGDS_HUMAN]	64.74	14	27.305	6.84869	19.2641	5.2876		1.05363	0.252867		1.10421	0.0491857		0.954193	0.298312	109	32	46	31	32	46		0.926784	0.871304	1.02699	1.20881	0.8276	0.904003	0.765707	1.37798	0.80553	1.05165	1.42532	1.22244	1.0447	1.02393	1.06005	0.884153	0.791926	1.09041	1.1529	0.861967	0.860623	1.06842	0.724262	0.744227	0.670523	0.845915
P42785	Lysosomal Pro-X carboxypeptidase OS=Homo sapiens GN=PRCP PE=1 SV=1 - [PCP_HUMAN]	22.38	8	168.813	39.8636	71.5626	5.75732		0.924008	0.191563		0.9668	0.537661		0.955738	0.387443	109	32	46	31	32	46		0.733012	1.08679	1.22975	0.83969	0.73426	1.06879	1.01218	1.63685	1.10402	0.653823	0.885776	1.19074	0.722318	0.74053	1.25588	0.739181	1.23236	0.541993	0.675105	0.716951	1.08712	0.894083	0.978192	0.905275	1.17453	1.17139
P43121	Cell surface glycoprotein MUC18 OS=Homo sapiens GN=MCAM PE=1 SV=2 - [MUC18_HUMAN]	28.17	13	275.077	62.4443	61.0933	6.25244		0.895665	0.0263179		0.992806	0.858374		0.902155	0.00564658	109	32	46	31	32	46		0.959032	1.00155	0.982591	1.04868	0.977224	0.883568	0.785049	1.27588	0.954439	0.732482	1.11306	1.04388	0.782789	0.458744	0.685837	1.07184	0.914312	0.523815	1.00159	0.839936	1.0152	1.15536	1.31194	0.759246	0.82059	0.948846
P43251	Biotinidase OS=Homo sapiens GN=BTD PE=1 SV=2 - [BTD_HUMAN]	30.2	13	168.861	43.1124	69.024	5.89697		0.873057	0.0231521		1.02242	0.740727		0.853914	0.0144581	109	32	46	31	32	46		1.25064	1.1155	0.914549	0.957625	0.713294	0.998441	0.963461	1.83405	0.676031	0.869288	1.08311	1.09407	0.811832	0.695744	1.28699	0.905369	0.93619	0.685254	0.696273	0.709619	0.717751	1.14034	0.947935	0.712231	0.783202	0.757047
P43652	Afamin OS=Homo sapiens GN=AFM PE=1 SV=1 - [AFAM_HUMAN]	38.23	22	56.9811	13.907	22.7488	8.39697		1.00996	0.886925		1.05868	0.391424		0.95398	0.478241	109	32	46	31	32	46		0.87026	0.868383	1.07408	1.13883	1.18794	1.13842	0.758526	1.7429	0.806994	0.922325	1.06698	0.972902	1.65159	0.957512	0.912039	0.667797	1.22978	0.976033	1.07911	0.980706	0.840695	1.68943	0.740456	1.08676	0.810592	1.06072
P45877	Peptidyl-prolyl cis-trans isomerase C OS=Homo sapiens GN=PPIC PE=1 SV=1 - [PPIC_HUMAN]	17.45	3	64.4825	16.5887	189.134	6.48096		0.749544	0.00709208		0.894238	0.239272		0.838194	0.0310202	109	32	46	31	32	46		0.539752	0.95816	0.904349	0.879845	0.556038	0.916049	1.70602	1.22579	0.70054	0.588576	0.854262	0.78814	0.57475	0.931831	0.633705	1.08057	1.21641	0.478605	0.378378	0.525442	1.09698	0.715987	0.708648	1.26777	0.569624	0.882581
P49747	Cartilage oligomeric matrix protein OS=Homo sapiens GN=COMP PE=1 SV=2 - [COMP_HUMAN]	18.89	10	41.0067	10.9768	33.2642	8.51416		0.946588	0.325501		0.943168	0.230827		1.00363	0.942249	109	32	46	31	32	46		1.61092	0.816926	1.15585	0.996413	1.03357	0.837077	1.01283	0.823072	1.11114	1.26512	0.97588	0.891574	1.1314	1.18538	0.877546	0.87784	1.10172	1.17182	1.43843	1.47101	0.824072	1.16646	0.950593	0.922986	1.15981	1.49045
P50895	Basal cell adhesion molecule OS=Homo sapiens GN=BCAM PE=1 SV=2 - [BCAM_HUMAN]	25.48	13	40.51	7.4869	59.5825	5.60498		0.976543	0.608301		1.01911	0.632229		0.958231	0.28374	109	32	46	31	32	46		0.848609	0.912599	0.942187	1.23954	0.905646	0.97917	1.34243	1.07634	1.1067	0.732518	0.959318	0.885535	0.971282	0.805403	1.05131	1.15675	1.15952	0.851349	0.900103	0.571488	1.0599	0.742167	1.30553	1.07749	1.03641	1.14339
P51654	Glypican-3 OS=Homo sapiens GN=GPC3 PE=1 SV=1 - [GPC3_HUMAN]	18.28	10	64.6576	12.6921	56.6595	6.94678		0.920933	0.108292		0.996119	0.942404		0.924521	0.12372	109	32	46	31	32	46		0.902351	0.880821	0.861512	1.02655	0.582995	0.83124	1.27312	0.88861	0.940554	0.970567	1.19879	0.985158	1.05913	0.638178	0.957033	1.30965	0.978416	0.933685	0.977173	0.472771	0.705341	1.00471	1.21414	0.643297	0.740948	1.25009
P51884	Lumican OS=Homo sapiens GN=LUM PE=1 SV=2 - [LUM_HUMAN]	40.83	12	56.6801	23.1302	53.106	7.2251		1.00312	0.964135		1.05944	0.402108		0.946844	0.310177	109	32	46	31	32	46		0.600011	1.67508	0.934549	0.931579	1.05533	1.17603	0.976317	2.2685	0.749757	0.812913	1.21675	1.01823	0.735193	0.620081	0.873908	0.822787	0.930646	0.765727	0.874383	0.824959	0.822186	1.05218	0.816867	0.578617	0.702013	0.875838
P52758	Ribonuclease UK114 OS=Homo sapiens GN=HRSP12 PE=1 SV=1 - [UK114_HUMAN]	78.1	7	25.79	12.8102	32.9023	5.69385		0.92202	0.184103		1.03209	0.595938		0.893355	0.0747664	109	32	46	31	32	46		0.734705	1.38365	1.01647	1.00439	1.3555	1.08488	0.792814	0.960405	1.05651	0.970704	0.924621	1.09147	0.959857	1.18567	0.614547	1.01283	1.03841	1.05289	1.21443	1.40407	0.633506	1.02817	0.975578	0.990506	1.07058	1.2242
P53634	Dipeptidyl peptidase 1 OS=Homo sapiens GN=CTSC PE=1 SV=2 - [CATC_HUMAN]	38.23	16	77.7864	21.7992	39.7255	5.35107		0.993533	0.918917		1.03217	0.521569		0.962569	0.494499	109	32	46	31	32	46		0.936979	1.3306	1.03367	0.800598	0.98204	1.05947	0.810887	1.53497	0.90893	0.865983	1.10238	1.30954	1.24908	1.0437	1.09062	0.968829	1.344	0.716358	1.04793	0.864817	0.909356	0.850449	0.639497	0.899964	1.11986	0.75534
P53990	IST1 homolog OS=Homo sapiens GN=IST1 PE=1 SV=1 - [IST1_HUMAN]	28.3	11	40.9643	13.2646	27.612	7.79639		0.826028	0.00393336		0.84208	0.00207364		0.980938	0.719664	109	32	46	31	32	46		1.35099	0.738171	1.13138	0.952026	0.995002	0.80851	1.59938	0.961979	1.07003	0.679112	1.0726	1.06427	1.08757	0.540597	0.662666	0.737927	1.22074	0.664109	1.10895	1.07991	1.18818	0.812461	1.08457	1.30062	0.823947	0.840935
P54760	Ephrin type-B receptor 4 OS=Homo sapiens GN=EPHB4 PE=1 SV=2 - [EPHB4_HUMAN]	14.89	12	45.9633	7.00471	109.79	6.60986		1.11721	0.0866778		1.06724	0.209863		1.04683	0.41086	109	32	46	31	32	46		0.661885	1.36465	0.9053	1.13535	0.895902	0.576946	1.17458	1.22169	0.971795	0.75898	0.865391	1.06955	0.83512	0.508355	1.17098	1.11208	1.18438	1.04097	1.27728	1.03584	1.26163	1.239	1.11988	0.567723	0.816981	0.988985
P54802	Alpha-N-acetylglucosaminidase OS=Homo sapiens GN=NAGLU PE=1 SV=2 - [ANAG_HUMAN]	46.03	24	24.44	12.558	35.67	5.5542		0.957698	0.467171		1.08491	0.22687		0.882747	0.0348095	109	32	46	31	32	46		1.20291	1.51636	0.864509	0.901404	0.833561	0.674641	0.992914	1.62338	1.02737	0.716281	1.17277	1.17777	0.656704	0.609068	1.28124	0.655476	1.05759	0.702455	0.706527	0.660942	0.893818	0.790025	0.941147	0.837173	0.816853	0.808659
P55285	Cadherin-6 OS=Homo sapiens GN=CDH6 PE=1 SV=1 - [CADH6_HUMAN]	17.34	12	309.495	63.718	87.9108	4.90674		1.03694	0.534154		1.09547	0.118118		0.946571	0.35535	109	32	46	31	32	46		0.635594	1.27755	0.829436	0.790651	0.585535	0.932969	0.955288	1.41061	1.03123	1.05343	0.790055	1.03673	0.724875	0.910448	1.16151	0.928531	0.738405	0.682978	1.14971	1.01823	0.921446	0.983198	0.853658	1.05071	0.544521	1.01028
P55287	Cadherin-11 OS=Homo sapiens GN=CDH11 PE=1 SV=2 - [CAD11_HUMAN]	25.75	17	576.722	142.374	78.2379	4.98291		1.07967	0.252804		1.16651	0.0345036		0.925556	0.237522	109	32	46	31	32	46		0.610726	1.28167	0.848185	1.23141	0.806907	0.682556	0.756788	1.97179	1.0072	0.685471	1.14348	1.19616	1.01994	0.837767	1.31947	0.875173	0.746229	1.18326	1.03408	1.03721	0.868279	1.06659	0.829363	0.632294	0.652923	0.946478
P55290	Cadherin-13 OS=Homo sapiens GN=CDH13 PE=1 SV=1 - [CAD13_HUMAN]	24.54	14	25.7067	7.21846	88.8614	4.98291		0.870297	0.0184118		1.0389	0.518251		0.837711	0.00277726	109	32	46	31	32	46		0.810273	0.874481	0.778516	0.994173	0.830772	1.02619	0.718616	1.1314	0.800283	1.24135	1.34719	1.07549	1.15266	1.5087	1.08357	0.824635	0.727753	1.12616	1.24673	0.944755	0.94315	1.0743	0.773876	0.766602	0.612062	0.77919
P59665	Neutrophil defensin 1 OS=Homo sapiens GN=DEFA1 PE=1 SV=1 - [DEF1_HUMAN]	25.53	3	45.28	10.0189	7.41456	8.60205		1.22954	0.287878		0.925391	0.650978		1.32868	0.106689	109	32	46	31	32	46		1.02232	1.08282	1.66834	0.635503	3.16017	0.585375	1.14361	0.608296	2.04439	0.62477	0.553037	0.537963	0.694282	0.884135	0.824268	1.67652	1.6449	0.869486	0.699358	0.996993	0.842509	0.495579	0.571654	3.35333	2.51783	0.89688
P60174	Triosephosphate isomerase OS=Homo sapiens GN=TPI1 PE=1 SV=3 - [TPIS_HUMAN]	51.4	13	56.9195	9.45697	16.9191	4.65283		1.05448	0.425631		0.979467	0.715369		1.07659	0.133129	109	32	46	31	32	46		1.73823	0.914662	0.662581	0.816094	1.18856	1.44741	0.892933	0.619223	1.222	0.66719	0.867471	1.15104	0.670064	0.809538	0.624443	0.650753	1.06033	0.78125	0.518043	0.78447	1.00993	0.803092	0.791122	1.07537	0.927585	0.710726
P60709	Actin, cytoplasmic 1 OS=Homo sapiens GN=ACTB PE=1 SV=1 - [ACTB_HUMAN]	58.13	17	8.49	6.32887	11.1955	7.37158		1.03927	0.408685		0.968626	0.479059		1.07293	0.0887085	109	32	46	31	32	46		1.38593	0.959172	0.889533	1.11142	1.37694	1.0805	0.965741	0.911141	1.1394	1.12848	0.744591	0.971854	1.18013	0.927395	0.854573	1.02315	1.1469	0.869913	0.760325	0.946397	1.02655	0.911845	1.22994	1.6922	1.17181	0.846498
P61626	Lysozyme C OS=Homo sapiens GN=LYZ PE=1 SV=1 - [LYSC_HUMAN]	53.38	7	68.9163	23.1689	16.5263	9.15869		1.16106	0.0786164		1.01782	0.780324		1.14072	0.0812288	109	32	46	31	32	46		0.708368	1.00096	1.45032	1.58211	1.43987	0.88772	0.916129	0.8788	1.54474	0.746956	0.80312	0.897241	1.2006	0.804399	1.01454	1.56201	1.04451	1.32591	1.24922	1.12774	1.0633	0.981595	0.956932	1.45197	1.27092	1.29316
P61769	Beta-2-microglobulin OS=Homo sapiens GN=B2M PE=1 SV=1 - [B2MG_HUMAN]	41.18	4	310.173	71.2076	13.7059	6.52197		1.20195	0.0739704		1.24599	0.00966006		0.964659	0.722636	109	32	46	31	32	46		0.79708	1.12257	1.71663	1.0117	0.925943	1.4045	1.38674	1.28104	0.928279	0.980032	1.06332	1.01246	0.896623	0.945954	1.18071	0.888164	1.14055	0.972083	1.00905	1.07428	0.983567	1.19208	1.08794	1.14411	1.12669	0.886005
P61916	Epididymal secretory protein E1 OS=Homo sapiens GN=NPC2 PE=1 SV=1 - [NPC2_HUMAN]	56.29	8	181.326	42.4103	16.5595	7.6499		0.978717	0.676874		0.988521	0.805985		0.990083	0.832619	109	32	46	31	32	46		0.837575	0.899027	1.29035	0.772013	0.846546	1.12367	1.05327	0.922542	0.907826	1.05151	1.08304	1.02617	1.50609	1.36494	1.05785	0.835435	1.0131	1.38009	1.50332	1.5174	0.92941	1.07707	0.87254	0.885651	1.10785	1.02743
P61970	Nuclear transport factor 2 OS=Homo sapiens GN=NUTF2 PE=1 SV=1 - [NTF2_HUMAN]	58.27	6	107.592	32.8829	14.469	5.37646		0.797659	0.0179479		1.07828	0.436637		0.739752	0.00134215	109	32	46	31	32	46		1.20698	1.15041	0.709095	0.673276	0.660161	0.457567	1.04958	1.18054	0.916948	0.591902	1.1379	1.11102	0.553628	0.328254	0.532773	0.664909	0.853738	0.618525	0.322848	0.516389	0.946732	0.751723	0.868996	0.569268	0.533576	0.576424
P62158	Calmodulin OS=Homo sapiens GN=CALM1 PE=1 SV=2 - [CALM_HUMAN]	48.99	7	142.302	38.971	16.8268	4.22119		0.910152	0.150627		0.913794	0.0806223		0.996014	0.94182	109	32	46	31	32	46		1.54292	0.876948	1.14497	1.44562	1.25807	1.52871	0.857739	0.750093	1.30734	1.4654	0.846481	0.957451	1.25222	1.52647	0.97171	1.24388	0.871191	1.40136	1.14444	1.4359	0.98771	0.887731	1.05055	1.59519	1.16744	1.84338
P68871	Hemoglobin subunit beta OS=Homo sapiens GN=HBB PE=1 SV=2 - [HBB_HUMAN]	82.99	11	379.674	80.6756	15.9883	7.28369		0.786046	0.0686524		0.781847	0.0538976		1.00537	0.954178	109	32	46	31	32	46		0.492734	1.00266	0.639576	0.790216	1.21583	0.73784	3.09114	0.984109	0.577574	0.712505	0.435297	0.746254	1.07386	0.620762	0.826951	0.605765	1.38689	0.477908	0.64104	0.9341	0.710773	0.739743	0.488593	0.780798	1.12921	0.433895
P69905	Hemoglobin subunit alpha OS=Homo sapiens GN=HBA1 PE=1 SV=2 - [HBA_HUMAN]	46.48	6	124.972	31.4901	15.2479	8.67529		0.850329	0.306054		0.785041	0.165877		1.08316	0.540983	109	32	46	31	32	46		0.651257	0.998786	0.895066	0.621855	0.96492	0.81201	4.37369	1.17383	0.745173	0.815624	0.448014	0.827225	1.60743	0.390025	0.90238	0.592066	1.66586	0.413734	0.747549	1.34668	0.571446	0.718274	0.252349	1.10396	1.06611	0.365426
P78324	Tyrosine-protein phosphatase non-receptor type substrate 1 OS=Homo sapiens GN=SIRPA PE=1 SV=2 - [SHPS1_HUMAN]	31.55	9	186.998	62.3866	54.9328	6.97607		1.0299	0.534532		1.00301	0.945901		1.02681	0.491438	109	32	46	31	32	46		1.00274	0.736885	0.986354	0.91577	1.01783	0.733966	0.808532	0.742522	0.989516	1.10428	1.28718	0.917266	1.03784	0.963422	1.37723	1.35671	0.671668	1.00974	1.5097	1.11213	0.747021	0.934134	0.851039	0.79622	0.753406	1.28445
P80188	Neutrophil gelatinase-associated lipocalin OS=Homo sapiens GN=LCN2 PE=1 SV=2 - [NGAL_HUMAN]	59.09	10	204.285	67.326	22.5737	8.90967		1.05257	0.635999		0.993687	0.935945		1.05925	0.557016	109	32	46	31	32	46		0.641528	0.709454	1.25684	1.04286	1.90803	1.13447	0.814535	0.925934	1.687	1.0837	0.774571	0.735326	1.60705	0.999955	0.808412	1.20729	0.78974	1.36677	1.41654	1.10254	1.11125	0.741074	0.830458	1.51379	1.55805	1.82768
P80748	Ig lambda chain V-III region LOI OS=Homo sapiens PE=1 SV=1 - [LV302_HUMAN]	37.84	3	106.08	23.1628	11.9278	5.08447		1.0796	0.381689		1.11577	0.239218		0.967587	0.696002	109	32	46	31	32	46		0.605981	0.917505	0.951708	1.22366	0.888026	0.774485	0.947731	1.74649	1.01863	0.816398	1.04096	1.87355	0.989006	1.81926	0.763625	0.817299	0.73421	0.630298	0.700019	0.552849	0.798209	0.808124	0.867202	0.737497	0.45671	0.853439
P98095	Fibulin-2 OS=Homo sapiens GN=FBLN2 PE=1 SV=2 - [FBLN2_HUMAN]	8.36	6	90.783	18.2902	126.489	4.81787		1.13804	0.0448086		1.00717	0.861389		1.12994	0.0214876	109	32	46	31	32	46		1.16301	0.832914	1.29491	1.177	1.05324	1.04431	1.02271	0.967607	0.847711	1.24738	1.03403	1.03997	1.52406	1.40462	1.15052	0.926477	0.961077	1.63876	1.34098	1.02002	1.09288	1.17878	0.999182	1.10349	0.821532	0.87756
P98160	Basement membrane-specific heparan sulfate proteoglycan core protein OS=Homo sapiens GN=HSPG2 PE=1 SV=4 - [PGBM_HUMAN]	16.92	56	2329.26	449.494	468.532	6.50732		0.986405	0.658791		1.03056	0.370205		0.957155	0.202761	109	32	46	31	32	46		0.906759	0.96853	0.97736	1.02057	0.936871	0.945493	1.14262	1.14206	0.92632	1.02855	1.28794	1.01645	1.01752	0.942168	0.945109	0.899717	0.845628	0.928235	1.08792	0.926895	1.0647	1.13955	1.07187	0.852985	0.813592	1.09411
P98164	Low-density lipoprotein receptor-related protein 2 OS=Homo sapiens GN=LRP2 PE=1 SV=3 - [LRP2_HUMAN]	21.53	83	1161.82	316.513	521.616	5.08447		0.894422	0.0115976		0.968052	0.438385		0.92394	0.0421732	109	32	46	31	32	46		1.02043	1.0023	0.861423	1.05732	0.955046	0.968425	1.1471	0.830722	1.07815	0.607982	1.05313	1.04209	0.849767	0.679325	1.02204	0.8853	1.15301	0.842803	0.703788	0.739447	1.03039	0.938657	1.06976	1.01458	1.24822	0.993904
P98172	Ephrin-B1 OS=Homo sapiens GN=EFNB1 PE=1 SV=1 - [EFNB1_HUMAN]	18.79	7	71.7156	19.9065	37.9825	8.93896		0.965094	0.421164		1.05651	0.212226		0.913469	0.0669735	109	32	46	31	32	46		0.983022	1.0847	1.02484	0.989634	0.914167	1.02629	0.982764	1.2612	0.867291	1.17112	1.17431	1.05013	1.25922	1.03552	1.34454	0.988005	0.92552	1.12282	1.24819	1.02832	0.943607	1.28488	1.03415	0.953865	0.800311	0.95961
Q01459	Di-N-acetylchitobiase OS=Homo sapiens GN=CTBS PE=1 SV=1 - [DIAC_HUMAN]	42.08	14	136.12	34.5247	43.7316	6.63916		0.923428	0.292413		0.978649	0.777785		0.943574	0.398423	109	32	46	31	32	46		1.10459	0.854848	0.880104	0.951889	0.825354	1.08137	0.672362	1.254	0.781844	1.35779	1.33448	1.15525	1.76921	2.28509	1.07226	0.967464	0.799606	1.49236	1.30151	1.71282	0.749468	0.911881	0.905066	0.878934	0.827045	0.902956
Q01469	Fatty acid-binding protein, epidermal OS=Homo sapiens GN=FABP5 PE=1 SV=3 - [FABP5_HUMAN]	69.63	9	310.064	70.4961	15.1546	7.00537		1.285	0.0361597		1.1455	0.303857		1.12178	0.366928	109	32	46	31	32	46		0.842461	1.49645	1.07307	0.745677	0.95624	0.53759	0.945148	0.584119	1.74727	1.30903	0.403291	0.493413	0.648968	0.678145	0.687369	1.35667	0.593135	0.532656	0.908361	0.828125	1.2897	0.6514	0.962849	0.82188	0.992712	1.08419
Q02383	Semenogelin-2 OS=Homo sapiens GN=SEMG2 PE=1 SV=1 - [SEMG2_HUMAN]	60.82	26	282.985	65.3423	65.4054	9.0708		1.11454	0.552268		1.27414	0.319409		0.874737	0.515319	109	32	46	31	32	46		0.474948	0.446324	0.926373	0.343	0.579766	0.492665	0.363571	0.427018	0.405542	0.391128	0.60296	0.605712	0.355836	0.566537	0.650558	0.146941	0.430255	0.671585	0.674103	1.11215	0.615769	1.2045	0.585127	0.409118	0.413489	0.70125
Q02487	Desmocollin-2 OS=Homo sapiens GN=DSC2 PE=1 SV=1 - [DSC2_HUMAN]	28.86	18	237.777	60.8399	99.8987	5.33838		0.947746	0.183437		1.00062	0.985412		0.947161	0.146188	109	32	46	31	32	46		0.897653	0.994417	1.00344	0.927181	0.889808	1.04091	1.02376	1.21975	0.93005	1.0516	1.21889	1.25857	0.971836	1.12369	1.33304	0.904092	0.858023	1.20212	1.32172	1.08818	0.865816	0.8926	0.827316	0.953585	0.902829	0.925937
Q02818	Nucleobindin-1 OS=Homo sapiens GN=NUCB1 PE=1 SV=4 - [NUCB1_HUMAN]	37.53	15	81.2266	27.8621	53.8463	5.24951		1.01813	0.588804		0.951046	0.153815		1.07054	0.0373481	109	32	46	31	32	46		1.23919	1.02299	1.07286	0.985171	1.05982	0.902846	1.25803	1.10824	1.01986	0.920339	0.952065	0.817293	0.937355	0.959401	1.00044	1.01377	1.40151	1.0238	0.826986	1.02045	1.03179	0.952536	1.26139	1.28914	1.31183	0.845739
Q03403	Trefoil factor 2 OS=Homo sapiens GN=TFF2 PE=1 SV=2 - [TFF2_HUMAN]	27.91	4	301.487	51.9313	14.2744	5.80811		1.07088	0.522783		0.90419	0.18377		1.18436	0.0521189	109	32	46	31	32	46		1.87092	0.752468	1.12756	0.789943	0.86578	1.01201	0.869005	0.751574	1.09136	1.1628	0.839767	0.932143	1.78196	1.63507	0.998257	0.801804	1.01405	2.01662	1.92928	2.22047	0.9882	0.684798	0.93458	1.15377	1.24084	0.931874
Q06830	Peroxiredoxin-1 OS=Homo sapiens GN=PRDX1 PE=1 SV=1 - [PRDX1_HUMAN]	47.74	9	140.83	29.5762	22.0963	8.1333		1.02225	0.786877		1.04657	0.513321		0.97677	0.721021	109	32	46	31	32	46		0.650071	0.976022	0.944557	0.668765	0.986174	1.3727	0.699357	0.739269	1.37084	0.703906	0.726891	1.17408	0.64279	0.565884	0.832004	0.622129	0.933684	0.600574	0.50123	0.455475	0.769954	0.865789	0.895312	0.894405	1.1124	1.81363
Q07075	Glutamyl aminopeptidase OS=Homo sapiens GN=ENPEP PE=1 SV=3 - [AMPE_HUMAN]	24.14	21	117.094	32.6117	109.176	5.46533		1.07596	0.467029		1.03061	0.715024		1.044	0.554112	109	32	46	31	32	46		0.81487	1.05586	0.84009	0.901066	0.840923	0.898709	0.85409	2.81119	0.890414	0.582012	1.15474	1.52314	0.933084	0.633254	0.744669	1.36901	1.2108	0.606629	0.676864	0.536842	0.865949	0.98764	0.799422	0.854786	0.702906	0.915166
Q07507	Dermatopontin OS=Homo sapiens GN=DPT PE=2 SV=2 - [DERM_HUMAN]	50.75	7	118.306	26.7769	23.9888	4.81787		1.06912	0.194523		1.03066	0.462539		1.03731	0.447052	109	32	46	31	32	46		1.01284	0.974646	1.2126	1.01553	1.02859	0.888263	1.21685	1.20405	0.9781	0.898112	1.29483	0.937901	1.37915	0.918385	1.17025	0.964479	1.02217	0.850435	0.954682	0.869073	0.92959	1.26311	0.961565	0.874	0.920272	0.906603
Q07654	Trefoil factor 3 OS=Homo sapiens GN=TFF3 PE=1 SV=1 - [TFF3_HUMAN]	47.5	4	90.8908	26.168	8.63508	5.92236		1.2961	0.112596		1.04624	0.634749		1.23881	0.116334	109	32	46	31	32	46		1.43945	0.845319	1.04369	0.951752	0.865737	1.23147	3.16615	0.839015	0.958758	1.44651	1.11787	1.01533	0.958537	1.85937	1.17364	0.757256	0.929874	1.21755	1.5149	1.29079	0.988327	1.10025	0.826546	0.68618	1.08613	0.824083
Q08380	Galectin-3-binding protein OS=Homo sapiens GN=LGALS3BP PE=1 SV=1 - [LG3BP_HUMAN]	44.44	24	784.919	195.995	65.2893	5.2749		0.864968	0.00546305		0.982188	0.714961		0.880654	0.0105482	109	32	46	31	32	46		1.12456	0.835751	0.972226	1.01361	1.12019	1.23512	1.28025	1.01998	0.968242	0.882288	1.06649	0.869809	0.808894	0.689916	1.04334	1.10347	1.0949	0.757485	0.487686	0.683295	0.850438	0.854695	1.00943	1.08792	0.980432	0.777297
Q09666	Neuroblast differentiation-associated protein AHNAK OS=Homo sapiens GN=AHNAK PE=1 SV=2 - [AHNK_HUMAN]	37.61	81	308.058	80.183	628.699	6.15088		1.06824	0.39354		1.03647	0.682444		1.03065	0.715099	109	32	46	31	32	46		0.882271	1.23594	1.26944	0.728812	0.939617	0.701368	1.05329	0.907368	1.72234	1.02773	0.657583	0.88172	0.659576	0.899294	0.70591	1.31097	0.695515	1.038	1.05434	1.0201	1.91092	0.835995	1.02184	0.987801	1.12991	0.933784
Q12805	EGF-containing fibulin-like extracellular matrix protein 1 OS=Homo sapiens GN=EFEMP1 PE=1 SV=2 - [FBLN3_HUMAN]	49.49	17	668.614	138.384	54.6042	5.07178		1.02525	0.569487		1.0568	0.126863		0.970147	0.406149	109	32	46	31	32	46		0.5305	0.99622	1.00331	0.981013	0.88624	1.19014	1.27701	1.01909	0.872078	0.786228	1.20158	1.00447	0.823807	0.911521	0.989812	0.911323	0.888594	0.729731	0.918063	0.979986	0.959521	1.10157	0.942869	0.864882	0.833808	0.877527
Q12860	Contactin-1 OS=Homo sapiens GN=CNTN1 PE=1 SV=1 - [CNTN1_HUMAN]	35.36	27	85.8649	39.4359	113.249	5.89697		0.871613	0.000208741		0.938291	0.0632951		0.928937	0.0225209	109	32	46	31	32	46		0.722155	0.935064	1.07078	0.927875	1.12731	1.02965	1.00379	0.877774	1.081	0.661914	0.936852	1.02982	0.839762	0.884774	1.0336	1.25031	0.957594	0.778987	0.835862	0.863787	1.12091	0.944723	1.30452	1.14421	1.12834	1.15304
Q12907	Vesicular integral-membrane protein VIP36 OS=Homo sapiens GN=LMAN2 PE=1 SV=1 - [LMAN2_HUMAN]	48.6	16	577.311	147.101	40.2031	6.94678		0.998206	0.978819		1.15249	0.048235		0.866128	0.0360171	109	32	46	31	32	46		0.789726	1.23537	0.886344	0.964772	0.63566	0.719791	1.14105	1.61993	0.775577	0.900288	0.972773	1.06491	0.6942	0.562193	1.04117	0.91912	0.778834	0.5655	0.587124	0.827572	1.00068	1.08756	1.28677	0.618488	0.57909	0.827331
Q13228	Selenium-binding protein 1 OS=Homo sapiens GN=SELENBP1 PE=1 SV=2 - [SBP1_HUMAN]	39.41	14	113.497	30.4339	52.3576	6.3667		0.937901	0.221451		0.977983	0.627002		0.959016	0.399942	109	32	46	31	32	46		1.07007	1.10362	0.783875	0.939588	0.871778	1.43176	0.837843	1.03129	1.00787	0.90569	0.913667	1.26994	1.27546	1.06102	0.978084	0.978251	1.19568	1.23717	1.36608	0.87809	0.832207	1.19759	0.948264	0.846541	0.784626	0.848383
Q13510	Acid ceramidase OS=Homo sapiens GN=ASAH1 PE=1 SV=5 - [ASAH1_HUMAN]	40.25	14	188.621	56.3901	44.6308	7.62061		0.868376	0.0458578		0.893303	0.0462374		0.972095	0.417014	109	32	46	31	32	46		0.690046	0.799309	1.0072	0.747439	0.9608	2.38765	0.987009	1.02755	0.929778	0.713252	0.916131	1.09403	0.944208	0.774506	1.0358	0.775778	1.05869	0.830545	0.697789	0.629107	0.842367	0.835892	0.778819	0.981348	1.05528	0.861814
Q14118	Dystroglycan OS=Homo sapiens GN=DAG1 PE=1 SV=2 - [DAG1_HUMAN]	21.45	14	82.0384	26.4929	97.3807	8.55811		0.916605	0.172312		1.03901	0.464319		0.882195	0.0233683	109	32	46	31	32	46		0.710466	0.982198	0.961594	1.14431	1.08041	1.16379	1.6002	1.11213	0.925739	0.757514	0.909256	1.02951	0.823519	0.769734	0.94947	0.920123	1.28222	0.911043	0.646809	0.503036	0.909359	1.02029	1.40807	0.963871	1.12779	0.945473
Q14508	WAP four-disulfide core domain protein 2 OS=Homo sapiens GN=WFDC2 PE=1 SV=2 - [WFDC2_HUMAN]	67.74	5	755.651	137.345	12.9839	4.84326		1.00384	0.956858		0.948844	0.322881		1.05796	0.317546	109	32	46	31	32	46		1.3978	0.755794	1.18776	0.95273	0.820787	1.0519	1.06586	0.618807	1.04611	1.25713	0.950335	0.893777	1.44787	1.75907	1.24661	0.906579	1.14561	1.43537	1.80416	1.61821	1.19723	0.832015	0.871643	1.18712	1.18784	0.98345
Q14515	SPARC-like protein 1 OS=Homo sapiens GN=SPARCL1 PE=1 SV=2 - [SPRL1_HUMAN]	45.03	26	292.935	64.4379	75.1613	4.80518		1.08583	0.076067		1.02427	0.572499		1.06011	0.163589	109	32	46	31	32	46		0.914548	1.02664	0.772791	0.844229	0.916152	1.04812	0.956372	1.08547	0.939232	0.868343	1.02059	1.00972	0.8842	1.63231	1.01149	1.12885	1.30748	0.97129	1.26654	1.32187	1.11003	0.976192	0.9942	0.945983	1.01735	1.09855
Q14982	Opioid-binding protein/cell adhesion molecule OS=Homo sapiens GN=OPCML PE=1 SV=1 - [OPCM_HUMAN]	26.67	5	89.9325	23.4155	37.9833	6.87354		0.82165	1.72427e-07		0.917332	0.00611987		0.895695	0.00157865	109	32	46	31	32	46		0.92482	0.865565	0.962583	0.963249	1.12399	0.960048	0.809055	0.966876	1.01911	0.999124	0.94707	1.0792	1.22634	0.86229	1.08209	1.21376	0.901414	1.15995	1.15014	1.03277	0.875828	0.96281	1.18812	1.17203	0.794455	0.943188
Q15113	Procollagen C-endopeptidase enhancer 1 OS=Homo sapiens GN=PCOLCE PE=1 SV=2 - [PCOC1_HUMAN]	25.39	8	94.726	22.9099	47.942	7.43018		1.01033	0.756783		1.06779	0.0422065		0.946191	0.0904746	109	32	46	31	32	46		0.769912	1.12196	0.940004	1.14369	0.986987	0.938664	0.911101	0.980294	0.859347	0.910219	0.986028	0.961353	0.974522	0.781523	0.979328	1.01964	1.14836	1.20234	1.16544	0.805153	0.904061	1.08839	0.805052	0.932338	0.781043	0.926443
Q15828	Cystatin-M OS=Homo sapiens GN=CST6 PE=1 SV=1 - [CYTM_HUMAN]	66.44	7	211.346	46.8105	16.5004	8.08936		1.03138	0.744826		1.06225	0.354485		0.970939	0.719403	109	32	46	31	32	46		0.652847	0.962579	1.1711	0.816679	0.719296	1.32161	1.08563	1.23113	0.840757	1.4383	1.26632	1.39019	1.16054	1.41221	0.510524	0.769638	0.764516	1.32747	0.921216	1.09551	1.07792	1.06901	0.817172	0.907418	0.607383	0.738707
Q15904	V-type proton ATPase subunit S1 OS=Homo sapiens GN=ATP6AP1 PE=1 SV=2 - [VAS1_HUMAN]	19.36	7	109.38	18.9964	51.9926	6.13818		0.87176	0.0746875		0.970906	0.599818		0.897883	0.111937	109	32	46	31	32	46		0.761891	1.40381	1.0166	0.994876	1.39264	1.01331	1.30059	1.18375	0.800348	0.898825	0.810251	0.947248	0.64421	1.09036	0.591363	0.971606	1.22385	0.641802	1.20059	1.02204	1.35293	0.980508	0.824458	0.917386	0.876018	0.568653
Q16270	Insulin-like growth factor-binding protein 7 OS=Homo sapiens GN=IGFBP7 PE=1 SV=1 - [IBP7_HUMAN]	62.06	16	621.227	149.959	29.1114	7.89893		0.796841	0.000195435		0.907881	0.122658		0.877692	0.0413108	109	32	46	31	32	46		0.759251	0.600918	1.06683	0.992432	0.691304	1.20401	1.29803	0.64179	0.999699	1.05271	1.1414	0.805749	1.15156	0.901904	0.951785	0.85901	1.41176	0.85465	1.07258	0.810769	1.07905	0.692438	0.976952	0.845857	0.838427	1.11599
Q16769	Glutaminyl-peptide cyclotransferase OS=Homo sapiens GN=QPCT PE=1 SV=1 - [QPCT_HUMAN]	36.84	9	327.356	88.8016	40.8508	6.60986		0.873418	0.00010121		0.992757	0.8133		0.87979	0.000278678	109	32	46	31	32	46		0.944154	1.08967	0.958602	1.33696	0.981461	1.04117	1.02103	1.04004	1.05746	1.05793	1.09977	0.942821	0.946885	0.991061	1.09595	0.966597	0.914653	0.890636	0.849793	0.7945	1.13828	0.758447	0.910564	0.962704	0.943582	1.15895
Q5KU26	Collectin-12 OS=Homo sapiens GN=COLEC12 PE=1 SV=3 - [COL12_HUMAN]	8.36	7	58.4507	15.3697	81.4647	5.69385		1.11859	0.082467		1.02969	0.626251		1.08634	0.15347	109	32	46	31	32	46		0.466979	1.38715	1.05852	0.882672	0.950408	0.809551	1.09868	0.792818	0.648071	1.22449	1.37011	0.990222	1.04208	1.15219	1.04748	0.802951	0.700476	0.789432	1.01424	1.23298	0.917737	1.68777	0.933368	0.741227	0.772725	0.990278
Q5SZK8	FRAS1-related extracellular matrix protein 2 OS=Homo sapiens GN=FREM2 PE=1 SV=2 - [FREM2_HUMAN]	5.93	13	101.773	22.2847	350.937	5.03369		0.846641	0.0358545		0.943495	0.389899		0.897346	0.100948	109	32	46	31	32	46		0.792231	1.07067	0.926811	0.764257	0.890932	0.79144	1.34945	1.1122	1.61468	0.426014	0.959198	1.08629	0.674269	0.691677	0.562473	0.737373	1.16262	0.663365	0.579357	0.241431	1.0483	1.09719	1.38417	1.11383	0.96964	0.807073
Q68CJ9	Cyclic AMP-responsive element-binding protein 3-like protein 3 OS=Homo sapiens GN=CREB3L3 PE=1 SV=2 - [CR3L3_HUMAN]	9.33	3	253.606	17.5641	49.0467	5.14795		0.974857	0.655122		0.888959	0.02137		1.09663	0.059708	109	32	46	31	32	46		1.38336	0.978152	1.33446	1.19506	1.30642	1.03095	1.05464	0.910043	0.952537	1.40407	0.908168	0.902187	1.28981	1.76541	1.03788	1.08692	1.04616	1.43866	1.75432	1.90196	1.24396	1.07595	1.09112	1.20198	1.28459	0.972814
Q6EMK4	Vasorin OS=Homo sapiens GN=VASN PE=1 SV=1 - [VASN_HUMAN]	20.06	11	512.945	106.146	71.6675	7.38623		0.976378	0.663209		1.02393	0.693712		0.953561	0.36807	109	32	46	31	32	46		0.654065	1.20268	0.848409	1.00763	0.798989	0.888002	1.0905	1.20526	0.91511	0.629522	1.21706	0.977531	0.685823	0.716894	0.44917	1.07078	1.37428	0.654177	0.597904	0.694219	0.934585	0.839984	1.08049	0.711624	0.860715	0.807939
Q6GTX8	Leukocyte-associated immunoglobulin-like receptor 1 OS=Homo sapiens GN=LAIR1 PE=1 SV=1 - [LAIR1_HUMAN]	14.98	4	155.462	41.2105	31.3927	5.63037		0.943911	0.184171		0.968073	0.413561		0.975041	0.51127	109	32	46	31	32	46		1.31648	0.842784	1.33423	1.09559	1.24513	0.977452	1.16459	0.766078	0.869767	1.0305	0.862059	0.870847	0.97472	1.31824	0.841729	1.38983	1.12358	0.751356	1.49479	1.098	1.22475	0.99784	1.09683	1.22138	1.12502	1.08513
Q6UVK1	Chondroitin sulfate proteoglycan 4 OS=Homo sapiens GN=CSPG4 PE=1 SV=2 - [CSPG4_HUMAN]	8.18	16	127.59	30.1875	250.382	5.46533		0.920003	0.0773756		0.929789	0.146454		0.989475	0.810863	109	32	46	31	32	46		1.70955	1.00436	1.01502	1.04025	1.17763	1.11044	1.13343	0.974243	1.08462	0.820512	0.961391	0.898781	0.53598	0.738143	0.942955	0.898295	1.30049	0.826602	0.882262	0.888791	0.96556	1.24994	1.19684	1.02076	1.14127	1.13205
Q6UXB8	Peptidase inhibitor 16 OS=Homo sapiens GN=PI16 PE=1 SV=1 - [PI16_HUMAN]	31.32	13	414.011	98.009	49.4395	5.38916		1.15577	0.04371		1.17883	0.0446723		0.980443	0.767455	109	32	46	31	32	46		0.929592	0.802854	0.897993	0.927843	0.785024	0.809717	0.663824	2.35258	0.753615	1.00753	1.23434	1.07367	0.892472	0.915099	1.25201	0.947388	0.862161	0.851042	1.12215	0.856897	0.697844	1.31194	0.620068	0.764236	0.798892	0.796191
Q6UXG3	CMRF35-like molecule 9 OS=Homo sapiens GN=CD300LG PE=1 SV=2 - [CLM9_HUMAN]	14.76	5	125.545	23.4555	36.0372	5.92236		0.987266	0.893119		0.884819	0.0256262		1.11578	0.195049	109	32	46	31	32	46		1.24794	0.822011	1.31267	0.713218	1.10967	1.05487	1.14613	0.799578	0.962472	1.47975	0.946163	0.924002	0.818076	1.64291	1.17363	0.928459	1.0414	1.235	1.6484	1.46454	1.61303	0.701782	1.21264	1.23391	1.48025	1.16872
Q7KYR7	Butyrophilin subfamily 2 member A1 OS=Homo sapiens GN=BTN2A1 PE=1 SV=3 - [BT2A1_HUMAN]	9.49	7	102.575	21.9923	59.5945	6.48096		0.862991	0.00823979		0.863079	0.00235472		0.999898	0.998444	109	32	46	31	32	46		1.3181	0.868465	1.09149	1.34837	0.889018	1.11423	1.33027	0.715986	1.05837	1.29462	0.713884	1.05782	0.896669	0.797042	1.47455	1.29402	1.26031	0.879012	1.32774	1.30561	1.46627	1.1511	1.38376	1.1068	1.23983	1.20579
Q7Z3B1	Neuronal growth regulator 1 OS=Homo sapiens GN=NEGR1 PE=1 SV=3 - [NEGR1_HUMAN]	43.5	11	297.437	64.1236	38.6943	6.21436		0.835501	3.70043e-06		0.943657	0.0433456		0.885386	0.000493125	109	32	46	31	32	46		1.0728	1.0003	1.03599	1.06259	0.98592	1.00077	0.994244	0.992115	1.03389	1.01525	1.27082	1.09283	1.1468	0.683495	1.04401	1.10603	0.959597	1.19518	1.28445	0.882047	0.963674	0.974525	0.975701	0.910959	0.995095	1.08278
Q7Z5L0	Vitelline membrane outer layer protein 1 homolog OS=Homo sapiens GN=VMO1 PE=1 SV=1 - [VMO1_HUMAN]	58.91	7	499.766	79.1984	21.5203	5.07178		0.968454	0.537818		1.02231	0.618718		0.947323	0.242368	109	32	46	31	32	46		1.32756	1.28025	1.148	1.1815	0.907596	0.991852	1.15905	0.957532	0.838518	1.11943	0.578573	0.967635	1.12455	1.2945	1.17912	0.729594	1.04357	0.985845	1.54537	1.45434	1.05037	1.14895	0.982762	0.961775	0.970625	0.89946
Q86SR0;Q9BZG9-3	Secreted Ly-6/uPAR-related protein 2 OS=Homo sapiens GN=SLURP2 PE=2 SV=1 - [SLUR2_HUMAN]	24.74	2	264.786	46.9686	10.1528	6.62451		1.01395	0.801085		1.02866	0.526094		0.985704	0.743381	109	32	46	31	32	46		0.956238	1.16713	0.983041	0.602291	0.961082	1.30287	1.08402	0.792734	0.82161	0.852443	1.137	1.1656	0.809919	0.745961	1.07518	0.577818	0.996659	1.22138	0.887681	0.476146	1.30035	1.05983	0.886038	0.889189	0.799922	1.02411
Q8IV08	Phospholipase D3 OS=Homo sapiens GN=PLD3 PE=1 SV=1 - [PLD3_HUMAN]	19.18	8	44.7002	13.0613	54.6705	6.46826		1.03493	0.626431		1.04298	0.417305		0.992279	0.895589	109	32	46	31	32	46		0.72282	1.15348	0.974697	0.813377	1.05084	1.03986	1.03801	1.11769	1.6146	0.715848	0.892694	1.0988	0.641864	0.953261	1.1683	0.86675	1.3174	0.840474	1.07774	0.838622	1.29998	0.697323	0.942383	1.02741	0.915729	0.80264
Q8IWU5	Extracellular sulfatase Sulf-2 OS=Homo sapiens GN=SULF2 PE=1 SV=1 - [SULF2_HUMAN]	2.53	2	136.001	34.048	100.39	9.17334		1.0268	0.764085		0.944665	0.372719		1.08695	0.227432	109	32	46	31	32	46		1.57491	1.1305	1.67603	1.61779	1.22568	0.970133	0.877293	1.10572	0.94483	1.57116	0.918585	0.956234	1.05548	1.56901	1.59701	1.87116	1.15962	1.49652	2.34109	2.60451	1.26079	1.05901	1.18222	1.17367	1.5902	1.28144
Q8NBJ4	Golgi membrane protein 1 OS=Homo sapiens GN=GOLM1 PE=1 SV=1 - [GOLM1_HUMAN]	57.36	21	302.957	75.815	45.3058	4.97021		0.890025	0.00208881		0.923996	0.041983		0.963235	0.323098	109	32	46	31	32	46		1.0854	0.869274	0.984365	1.12039	1.20612	1.14356	1.08648	0.669192	0.978049	0.887845	0.945605	0.995504	1.22108	0.784801	0.803817	1.17076	1.09173	0.920682	1.21232	1.10656	0.919811	0.910719	1.19244	1.03662	1.22504	1.22203
Q8NFZ8	Cell adhesion molecule 4 OS=Homo sapiens GN=CADM4 PE=1 SV=1 - [CADM4_HUMAN]	32.99	10	161.893	40.066	42.7588	6.30322		0.887185	0.0070924		0.92954	0.0483619		0.954435	0.168793	109	32	46	31	32	46		1.20835	0.832719	1.10873	0.88916	0.993593	0.989007	1.0366	0.776694	1.21048	0.856857	1.00657	1.0835	0.8423	0.705191	1.28966	1.19915	1.06722	0.562964	1.1438	0.768091	1.28735	0.911396	1.15318	1.19839	1.06255	1.11228
Q8TDQ0	Hepatitis A virus cellular receptor 2 OS=Homo sapiens GN=HAVCR2 PE=1 SV=3 - [HAVR2_HUMAN]	15.95	5	179.19	44.1025	33.3729	5.71924		1.0076	0.842654		1.0104	0.75616		0.997234	0.939739	109	32	46	31	32	46		0.843658	0.900178	1.1114	1.04947	1.09622	0.994234	1.18239	0.675941	1.07878	1.06261	1.08115	1.03887	1.40103	0.941915	1.10462	1.20221	0.933738	1.12403	1.17766	1.24472	1.04853	1.03998	1.1565	0.985744	1.10186	1.13584
Q8WVN6	Secreted and transmembrane protein 1 OS=Homo sapiens GN=SECTM1 PE=1 SV=2 - [SCTM1_HUMAN]	20.97	3	502.715	105.487	27.0217	7.43018		0.975255	0.491529		1.01561	0.702497		0.960264	0.331692	109	32	46	31	32	46		1.21049	1.05037	1.09207	1.31841	0.980317	1.22238	1.07237	1.05469	0.94472	1.30843	0.82218	1.12568	1.08192	1.09906	1.15258	0.954701	0.832018	1.15795	0.918875	1.23255	1.04911	1.01628	1.23842	1.07003	0.902651	0.934567
Q8WZ75	Roundabout homolog 4 OS=Homo sapiens GN=ROBO4 PE=1 SV=1 - [ROBO4_HUMAN]	14.3	11	183.951	43.1052	107.39	6.63916		0.970683	0.636696		0.99437	0.921902		0.976179	0.627629	109	32	46	31	32	46		0.738705	1.35473	1.05945	1.58355	0.977165	0.777328	1.49078	1.06398	0.866048	0.497258	0.714514	0.989438	0.784749	0.778717	1.01728	1.45934	1.10405	1.05748	0.797922	0.926518	1.12562	1.09666	1.53535	0.937509	1.43919	1.00857
Q92520	Protein FAM3C OS=Homo sapiens GN=FAM3C PE=1 SV=1 - [FAM3C_HUMAN]	50.66	9	135.879	31.5449	24.6646	8.29443		1.00917	0.771559		1.01886	0.586204		0.990484	0.782954	109	32	46	31	32	46		1.17573	1.17364	1.17601	1.1462	1.00618	1.15598	1.19525	1.18678	1.03644	1.12552	0.855525	1.09348	0.983717	0.872246	0.862792	1.20608	1.10701	0.865482	0.941034	1.03629	1.01698	1.08445	1.15852	1.00654	1.01551	1.08777
Q92692	Poliovirus receptor-related protein 2 OS=Homo sapiens GN=PVRL2 PE=1 SV=1 - [PVRL2_HUMAN]	22.49	11	72.0144	25.4519	57.7059	4.81787		1.0636	0.346233		1.07943	0.196415		0.985332	0.788692	109	32	46	31	32	46		0.507286	1.62515	0.930559	0.952901	0.656846	0.834229	1.40907	1.31159	1.12737	0.678573	1.01808	1.0838	0.656236	1.03627	0.967523	0.87555	1.02923	0.672049	0.48246	0.932745	0.878843	1.24177	1.19682	0.878066	0.730453	0.93943
Q92820	Gamma-glutamyl hydrolase OS=Homo sapiens GN=GGH PE=1 SV=2 - [GGH_HUMAN]	43.08	14	210.528	55.4468	35.9412	7.10791		0.803831	0.0184405		0.896344	0.16326		0.896789	0.0922097	109	32	46	31	32	46		0.972172	0.808088	0.842573	0.767913	1.10514	1.16454	0.75852	1.27048	1.44285	0.806005	0.843698	1.22159	0.636328	1.58228	1.92136	0.75278	1.06862	0.540497	1.34508	0.649327	1.22398	0.784866	0.707697	0.979025	2.31708	0.85425
Q969P0	Immunoglobulin superfamily member 8 OS=Homo sapiens GN=IGSF8 PE=1 SV=1 - [IGSF8_HUMAN]	15.17	8	167.079	35.2952	64.9935	8.00146		0.997508	0.963816		0.983018	0.697995		1.01474	0.74087	109	32	46	31	32	46		0.449545	1.11458	0.811198	1.05995	1.00195	1.18989	1.7474	0.99302	0.861256	0.847117	0.831269	1.00968	0.898103	0.848639	0.993259	1.07013	0.793134	0.957329	1.11552	1.20797	1.26507	1.01514	1.18706	0.862833	0.832657	0.898798
Q96DA0	Zymogen granule protein 16 homolog B OS=Homo sapiens GN=ZG16B PE=1 SV=3 - [ZG16B_HUMAN]	36.54	7	305.491	59.807	22.7246	7.38623		0.9155	0.454354		1.00323	0.976208		0.912553	0.346485	109	32	46	31	32	46		0.35037	1.12106	0.419057	0.622831	0.3198	0.647327	0.587271	0.814383	1.10077	0.51925	1.5626	1.41969	1.31416	0.641814	0.864865	0.403154	0.762654	0.256886	0.596452	0.724177	0.938603	1.06409	0.305312	0.537367	0.286293	0.8092
Q96DR8	Mucin-like protein 1 OS=Homo sapiens GN=MUCL1 PE=1 SV=1 - [MUCL1_HUMAN]	18.89	3	107.945	21.659	9.03363	4.64014		0.900527	0.42631		0.805253	0.036557		1.11832	0.255942	109	32	46	31	32	46		0.935659	1.042	0.939765	1.00252	0.655301	0.936818	0.715969	0.838073	0.949525	1.35081	0.7014	1.05607	1.46528	3.88781	0.79808	1.38107	1.02672	1.7216	1.74053	1.38178	1.02972	1.01495	0.815975	1.16092	0.79613	0.703673
Q96FE7	Phosphoinositide-3-kinase-interacting protein 1 OS=Homo sapiens GN=PIK3IP1 PE=1 SV=2 - [P3IP1_HUMAN]	20.91	5	374.261	90.7219	28.2299	5.0083		1.06661	0.393497		0.928525	0.184885		1.14871	0.0309628	109	32	46	31	32	46		1.52979	0.878675	1.4083	1.00357	0.958973	1.03324	1.07272	0.738267	1.04516	1.26959	0.856013	0.885773	1.43148	1.65753	1.03621	1.02986	1.23364	1.39633	2.13974	1.85768	1.08417	1.14493	0.985662	1.17097	1.16466	1.02091
Q96J84	Kin of IRRE-like protein 1 OS=Homo sapiens GN=KIRREL PE=1 SV=2 - [KIRR1_HUMAN]	15.46	9	100.842	20.8164	83.4838	5.73193		0.927095	0.0793079		0.979341	0.505471		0.946652	0.166256	109	32	46	31	32	46		0.961044	0.99121	1.10716	1.08661	0.881506	0.956384	1.06444	1.08823	1.02181	0.829788	0.820539	0.987548	1.01696	0.829842	1.10043	1.29482	1.10678	0.832928	1.14337	1.09079	0.994995	0.981635	1.22694	1.1068	1.07943	1.22012
Q96JQ0	Protocadherin-16 OS=Homo sapiens GN=DCHS1 PE=2 SV=1 - [PCD16_HUMAN]	3.79	8	91.4796	24.3983	345.971	4.94482		0.89046	0.000508523		0.975871	0.419913		0.912477	0.00415285	109	32	46	31	32	46		1.04265	1.07678	0.966832	1.23964	1.14594	0.921505	1.04965	1.00505	1.02338	0.960186	1.00531	1.00356	1.11931	0.904257	1.08665	1.1632	0.806727	0.95474	1.49456	1.14648	1.0307	1.08611	1.17794	1.01745	1.11344	1.28977
Q96PD5	N-acetylmuramoyl-L-alanine amidase OS=Homo sapiens GN=PGLYRP2 PE=1 SV=1 - [PGRP2_HUMAN]	30.21	10	174.077	33.0405	62.1779	7.54736		1.04386	0.505017		1.10012	0.186999		0.948865	0.429439	109	32	46	31	32	46		0.989987	2.07078	1.10722	1.02962	0.839609	0.764477	0.94071	1.64785	0.970417	0.92205	1.07296	1.19964	0.829976	0.90907	0.91789	0.734979	0.852262	1.07551	0.96335	0.568148	0.877321	0.724567	1.27024	0.978537	0.812138	0.977366
Q96RW7	Hemicentin-1 OS=Homo sapiens GN=HMCN1 PE=1 SV=2 - [HMCN1_HUMAN]	2.02	8	438.414	75.4634	613.001	6.49365		0.907666	0.00905452		0.952231	0.106235		0.9532	0.114559	109	32	46	31	32	46		0.975135	1.10127	0.885497	1.09969	0.935082	1.03053	1.40251	0.906154	0.965022	0.765208	1.0534	0.879458	0.875373	1.12361	0.920251	1.03561	0.883277	1.00602	1.00969	0.911726	1.05408	1.02497	1.01202	0.8838	0.943758	1.05017
Q96S96	Phosphatidylethanolamine-binding protein 4 OS=Homo sapiens GN=PEBP4 PE=1 SV=3 - [PEBP4_HUMAN]	41.41	7	90.3999	23.308	25.7168	6.53662		0.965709	0.64664		1.16502	0.106546		0.828924	0.0442211	109	32	46	31	32	46		0.614305	0.442795	0.895407	1.05081	1.04474	1.71755	0.993592	0.678598	1.07748	1.2408	1.02422	0.852303	0.874523	1.1158	1.38974	1.13768	1.02711	1.34976	1.03624	0.885053	0.919641	0.911899	1.35151	0.622594	0.521885	0.459535
Q99574	Neuroserpin OS=Homo sapiens GN=SERPINI1 PE=1 SV=1 - [NEUS_HUMAN]	20.49	7	118.766	20.2108	46.3971	4.90674		0.801453	0.0122968		0.9668	0.655668		0.828975	0.00410312	109	32	46	31	32	46		0.466564	1.19333	0.979607	0.723199	0.752316	0.953575	1.58654	1.05568	0.860191	0.456929	0.911768	0.833492	0.587675	0.635654	1.18224	0.95422	1.70051	0.618261	0.597438	0.337378	0.857509	0.803793	0.997808	0.855937	0.880189	0.947769
Q99715	Collagen alpha-1(XII) chain OS=Homo sapiens GN=COL12A1 PE=1 SV=2 - [COCA1_HUMAN]	9.24	18	77.5033	23.7064	332.941	5.52881		0.976789	0.558958		1.00277	0.942834		0.974092	0.447063	109	32	46	31	32	46		1.11555	0.801176	0.967091	1.22831	1.26999	0.967394	0.876268	0.75986	0.920784	0.932964	1.03801	0.939484	1.14163	1.50709	0.934626	0.904487	1.03822	1.21339	1.14938	1.51575	1.21138	1.07458	1.148	1.20627	0.793555	1.0963
Q99988	Growth/differentiation factor 15 OS=Homo sapiens GN=GDF15 PE=1 SV=3 - [GDF15_HUMAN]	16.88	4	137.793	32.6384	34.1188	9.65674		1.19536	0.0633156		1.10366	0.119731		1.08309	0.330411	109	32	46	31	32	46		1.20548	0.628515	1.07611	1.26249	0.724382	0.963817	0.907618	1.61082	1.40288	1.70752	1.17187	1.12184	0.842597	1.03611	1.68292	1.3104	1.11138	0.696384	0.93207	0.846744	1.29152	0.964282	0.842055	1.34587	0.826552	0.923469
Q9BRK3	Matrix-remodeling-associated protein 8 OS=Homo sapiens GN=MXRA8 PE=1 SV=1 - [MXRA8_HUMAN]	26.92	11	208.208	44.6931	49.1011	7.2251		0.942025	0.508198		0.98881	0.893229		0.952685	0.467071	109	32	46	31	32	46		1.96639	1.68412	0.888475	1.09764	0.773855	0.885699	1.78429	1.33419	1.05739	0.672141	0.951672	0.736157	0.59163	0.934463	0.765171	1.04031	1.68721	0.549366	0.636175	0.483948	1.15508	0.4676	2.12835	0.999549	0.807028	0.592015
Q9BRT3	Migration and invasion enhancer 1 OS=Homo sapiens GN=MIEN1 PE=1 SV=1 - [MIEN1_HUMAN]	68.7	6	58.1099	16.5775	12.3952	4.37354		1.01723	0.733121		0.996578	0.909928		1.02073	0.641777	109	32	46	31	32	46		1.32617	0.904908	1.07039	1.07354	1.1283	1.14239	1.29606	0.855805	1.16865	1.3067	1.04059	0.975121	1.35719	0.923673	1.09935	1.02179	1.15371	1.07946	1.14761	1.0426	1.23067	1.20149	0.987891	1.09699	1.17887	1.13068
Q9BYE9	Cadherin-related family member 2 OS=Homo sapiens GN=CDHR2 PE=1 SV=2 - [CDHR2_HUMAN]	16.64	18	308.331	67.9292	141.455	4.50049		0.970775	0.544638		1.09178	0.0753486		0.889165	0.00426153	109	32	46	31	32	46		0.697158	0.904748	0.770487	0.966511	0.802551	0.968274	0.798812	1.05034	0.782052	0.826803	1.3589	1.13961	1.50888	1.28227	1.02078	0.781948	0.849643	1.27747	1.29931	1.11528	0.836205	1.07361	0.638984	0.793408	0.855955	0.841925
Q9GZM5	Protein YIPF3 OS=Homo sapiens GN=YIPF3 PE=1 SV=1 - [YIPF3_HUMAN]	5.43	2	278.277	73.1206	38.2226	5.75732		0.90643	0.313092		0.842713	0.0247853		1.07561	0.364849	109	32	46	31	32	46		1.12326	0.646558	1.06174	1.01642	0.746868	0.994555	1.12955	0.771482	0.927029	1.1732	0.939718	1.02859	1.48599	2.11962	1.45185	1.08876	0.846479	1.35672	2.50471	2.17706	1.3981	0.924763	0.954352	0.901464	1.07861	1.16914
Q9GZX9	Twisted gastrulation protein homolog 1 OS=Homo sapiens GN=TWSG1 PE=2 SV=1 - [TWSG1_HUMAN]	34.53	5	94.4229	19.8025	24.9993	5.33838		1.01506	0.749413		1.01407	0.732413		1.00098	0.980283	109	32	46	31	32	46		0.902015	0.971876	1.04332	0.983872	0.752541	1.04974	1.0651	1.04377	0.919559	1.27396	0.874426	1.11828	1.20071	1.54466	1.13286	0.971918	0.822084	1.4763	1.39599	1.12666	0.986797	1.08549	0.987939	0.755676	1.03168	0.872793
Q9H0W9	Ester hydrolase C11orf54 OS=Homo sapiens GN=C11orf54 PE=1 SV=1 - [CK054_HUMAN]	29.52	7	82.3931	18.6351	35.0946	6.69775		0.958713	0.730889		1.03268	0.697856		0.928378	0.388729	109	32	46	31	32	46		2.36503	1.37707	0.908743	0.672711	1.05783	1.0893	0.772985	0.539913	1.0042	0.68628	0.801615	1.49937	0.652315	0.584334	0.781792	0.495912	0.979981	0.441935	0.595709	0.263855	0.835074	1.03524	1.03325	1.0579	1.1305	1.38534
Q9H299	SH3 domain-binding glutamic acid-rich-like protein 3 OS=Homo sapiens GN=SH3BGRL3 PE=1 SV=1 - [SH3L3_HUMAN]	48.39	7	363.218	73.6623	10.4313	4.93213		1.04635	0.344465		1.11351	0.0482163		0.939683	0.235911	109	32	46	31	32	46		0.945047	0.96503	1.03696	1.28259	1.11177	0.942896	0.926005	1.27969	0.751586	1.26321	1.3129	1.29108	1.01146	1.47082	1.11785	1.08087	0.873197	1.35448	0.905252	1.32437	0.948572	1.19482	0.984088	0.883863	0.843599	0.854547
Q9H665	IGF-like family receptor 1 OS=Homo sapiens GN=IGFLR1 PE=1 SV=1 - [IGFR1_HUMAN]	12.68	4	90.5332	24.4181	37.8702	7.07861		1.11178	0.0367301		1.07024	0.0983644		1.03881	0.393896	109	32	46	31	32	46		1.18629	0.912284	0.961381	0.826322	0.784939	0.897492	1.07673	0.777959	0.955908	0.956971	1.20297	1.0267	1.22667	1.52955	1.00188	1.006	0.871245	1.18311	1.35516	1.25795	1.12328	0.93145	1.06292	1.12887	1.20889	0.930854
Q9H8L6	Multimerin-2 OS=Homo sapiens GN=MMRN2 PE=1 SV=2 - [MMRN2_HUMAN]	7.27	5	162.977	30.0391	104.344	5.85889		0.96542	0.499932		1.03979	0.450681		0.928471	0.0739448	109	32	46	31	32	46		0.790518	1.44179	0.715473	1.09721	0.653779	1.06227	0.825396	0.854329	0.875002	0.904364	1.28093	0.886203	0.872699	0.861661	0.971731	0.825538	0.795678	0.449896	0.744745	0.561315	0.864305	0.934685	1.03122	0.834854	0.996809	1.01593
Q9HAT2	Sialate O-acetylesterase OS=Homo sapiens GN=SIAE PE=1 SV=1 - [SIAE_HUMAN]	25.24	12	46.5323	13.4091	58.2771	7.32764		0.959243	0.453656		1.02497	0.641192		0.935871	0.129956	109	32	46	31	32	46		1.6529	1.27784	1.05403	0.578009	0.939126	1.43095	0.958837	1.07611	1.03881	0.650427	1.0162	0.994914	0.651052	1.02796	1.38977	0.58852	1.37819	0.751042	0.932863	0.788456	0.856237	0.858421	0.881061	1.20675	1.08339	0.683074
Q9HB40	Retinoid-inducible serine carboxypeptidase OS=Homo sapiens GN=SCPEP1 PE=1 SV=1 - [RISC_HUMAN]	29.65	12	101.666	21.6751	50.7977	5.80811		0.986156	0.79179		1.01689	0.685901		0.969776	0.448127	109	32	46	31	32	46		0.49937	1.11702	0.887398	0.847301	0.91738	1.21848	0.946802	0.863919	1.12316	0.570893	1.30597	1.08237	0.871618	1.07659	1.24139	0.856252	1.19649	0.826807	0.839391	0.923872	0.977776	1.20862	0.620163	1.09379	1.15396	1.1076
Q9HBB8	Cadherin-related family member 5 OS=Homo sapiens GN=CDHR5 PE=1 SV=3 - [CDHR5_HUMAN]	14.08	9	114.061	19.3019	88.1687	4.93213		0.843897	0.00220251		0.960983	0.342438		0.87816	0.00395188	109	32	46	31	32	46		1.27271	0.941887	0.927048	1.09894	0.955996	1.05827	0.824821	1.28934	0.86828	0.70351	1.17793	1.14197	0.996801	0.990391	0.92796	1.11141	0.969859	1.01323	1.06006	0.417506	0.825997	0.980335	0.93463	0.961335	1.11257	0.987989
Q9HCN6	Platelet glycoprotein VI OS=Homo sapiens GN=GP6 PE=1 SV=4 - [GPVI_HUMAN]	18.58	6	162.62	40.1538	36.8429	9.20264		0.866537	0.011902		1.04182	0.441477		0.831752	0.0010861	109	32	46	31	32	46		0.934202	0.633575	1.13689	1.19017	0.944632	1.02941	1.20128	0.698376	1.16286	0.809107	1.0657	1.02685	0.762112	0.598556	1.04783	1.14719	0.700527	1.08711	0.852547	0.762263	0.93987	0.755677	1.16354	1.14885	1.33349	1.04802
Q9HCU0	Endosialin OS=Homo sapiens GN=CD248 PE=1 SV=1 - [CD248_HUMAN]	21.14	12	164.105	46.4945	80.8073	5.35107		1.10024	0.0635615		1.00128	0.967135		1.09884	0.0357633	109	32	46	31	32	46		0.897475	1.08552	1.24947	0.86133	1.07265	1.02377	1.07854	0.968448	1.11931	0.742346	1.1018	0.941595	1.11681	1.12564	1.09723	1.03415	1.06891	1.10805	1.38827	1.07782	1.22784	1.15143	1.10796	0.869319	1.13057	1.26989
Q9HD89	Resistin OS=Homo sapiens GN=RETN PE=2 SV=1 - [RETN_HUMAN]	59.26	5	85.0903	19.0107	11.4115	6.85889		1.07237	0.306795		1.19084	0.0423724		0.90052	0.194932	109	32	46	31	32	46		0.902849	0.986494	0.940629	1.2201	0.916866	0.797209	0.889927	1.33162	0.895363	0.544722	0.739719	0.772231	1.01277	1.59439	1.4509	0.860576	1.26176	0.779358	1.40408	0.591469	0.907553	0.857259	1.13375	0.971872	0.85373	1.16642
Q9NQ84	G-protein coupled receptor family C group 5 member C OS=Homo sapiens GN=GPRC5C PE=1 SV=2 - [GPC5C_HUMAN]	17.69	7	119.184	25.1479	48.1617	8.42627		0.870212	0.024222		0.839427	0.000558685		1.03667	0.498113	109	32	46	31	32	46		1.25827	0.800288	1.28138	1.21659	1.15747	1.17033	1.12353	0.816984	1.07903	1.20402	0.902549	0.86934	1.20245	1.08564	0.935808	1.17746	1.36811	1.2165	1.88811	1.62574	1.34422	0.818733	1.21109	1.5894	0.850052	0.793446
Q9NZH0	G-protein coupled receptor family C group 5 member B OS=Homo sapiens GN=GPRC5B PE=2 SV=2 - [GPC5B_HUMAN]	16.13	5	94.8508	17.361	44.7656	8.23584		0.963215	0.513557		0.857989	0.00242067		1.12264	0.0297975	109	32	46	31	32	46		1.56272	0.681292	1.14735	1.11831	1.37522	1.14226	1.05029	0.845076	0.959186	1.03598	0.738061	0.711782	1.49647	1.17887	1.05177	0.902275	1.25332	1.14653	1.50783	1.01986	1.35222	0.856931	1.22998	1.43004	1.13352	0.867024
Q9NZP8	Complement C1r subcomponent-like protein OS=Homo sapiens GN=C1RL PE=1 SV=2 - [C1RL_HUMAN]	25.46	11	147.186	45.2775	53.4643	7.1958		1.10153	0.145536		1.09254	0.120021		1.00823	0.899359	109	32	46	31	32	46		0.972258	1.28585	1.46239	0.898254	0.826933	0.972887	1.27914	0.974053	0.892475	0.863264	1.12524	1.13444	0.957848	0.721013	0.905118	1.168	1.06884	0.698566	0.814163	1.12538	1.01218	1.20248	1.06794	1.18269	0.909994	0.811267
Q9NZZ3	Charged multivesicular body protein 5 OS=Homo sapiens GN=CHMP5 PE=1 SV=1 - [CHMP5_HUMAN]	43.84	7	126.917	14.9925	24.5554	4.83057		0.828871	0.00140826		0.9144	0.162111		0.906465	0.0965933	109	32	46	31	32	46		1.30343	0.621039	0.940422	1.39553	1.12897	1.3871	1.23986	0.950491	1.067	1.09652	0.904458	0.925336	1.1803	1.24806	0.952234	1.0898	0.845013	1.29737	1.14641	0.793653	0.656055	0.857116	1.03964	1.22195	1.36218	1.02379
Q9UBC9	Small proline-rich protein 3 OS=Homo sapiens GN=SPRR3 PE=1 SV=2 - [SPRR3_HUMAN]	93.49	14	521.565	198.889	18.1422	8.57275		1.21631	0.305368		1.16038	0.5467		1.04819	0.839533	109	32	46	31	32	46		0.661349	1.71815	1.67365	0.632587	0.551183	0.361986	1.05027	0.4711	2.18476	0.873614	0.278694	0.432044	0.596148	1.30767	0.395829	1.556	0.436866	0.494018	0.546404	0.584906	2.4854	0.45235	0.957174	0.754021	1.26555	0.849247
Q9UBG3	Cornulin OS=Homo sapiens GN=CRNN PE=1 SV=1 - [CRNN_HUMAN]	74.34	26	445.99	112.214	53.5016	6.1001		0.994787	0.975002		0.964575	0.838644		1.03132	0.833139	109	32	46	31	32	46		0.745687	1.24952	0.981832	0.863723	0.781098	0.490462	1.05445	0.697245	2.18056	0.734636	0.588615	0.337189	0.601676	0.667794	0.564432	1.39376	0.404221	0.555344	0.837109	0.479893	1.21221	0.641753	0.956769	1.11068	1.19496	4.57947
Q9UBR2	Cathepsin Z OS=Homo sapiens GN=CTSZ PE=1 SV=1 - [CATZ_HUMAN]	21.78	6	74.2314	13.696	33.8462	7.10791		1.04004	0.623256		1.06192	0.346033		0.979397	0.780751	109	32	46	31	32	46		1.31008	0.963399	1.35416	0.948963	1.12503	1.06406	0.889436	2.04164	1.30309	1.24181	0.966954	1.06854	1.25121	0.935335	1.17893	0.876017	1.20654	0.752024	0.634998	1.14149	1.08141	1.18965	0.909325	0.982177	1.27019	0.822648
Q9UBX5	Fibulin-5 OS=Homo sapiens GN=FBLN5 PE=1 SV=1 - [FBLN5_HUMAN]	18.3	7	147.167	36.8429	50.1467	4.729		0.947176	0.3977		0.962792	0.398788		0.983781	0.742955	109	32	46	31	32	46		1.34631	0.838192	1.02918	1.05337	0.907717	1.07705	1	0.763391	0.973914	1.97939	1.01697	0.988072	1.15607	1.33242	1.08233	0.882181	0.746374	1.1108	0.811101	1.11247	0.80334	1.23164	0.970841	0.975233	0.965323	0.977384
Q9UGM3	Deleted in malignant brain tumors 1 protein OS=Homo sapiens GN=DMBT1 PE=1 SV=2 - [DMBT1_HUMAN]	7.92	3	58.0814	11.9401	260.569	5.43994		0.927152	0.302941		0.969678	0.60096		0.956144	0.473519	109	32	46	31	32	46		0.766334	0.840564	1.05562	1.16041	0.898929	0.958637	0.83445	0.97323	1.15583	1.12245	0.92986	1.46671	0.997071	1.80943	1.02441	0.712971	0.588369	1.59615	1.39408	1.20281	1.56145	0.920568	1.01982	0.946262	0.944021	0.892212
Q9UGT4	Sushi domain-containing protein 2 OS=Homo sapiens GN=SUSD2 PE=1 SV=1 - [SUSD2_HUMAN]	29.81	15	103.357	26.8501	90.1497	6.27783		1.09392	0.115242		1.02742	0.596636		1.06472	0.240743	109	32	46	31	32	46		0.797887	1.07136	0.927923	1.35415	0.931373	0.827634	1.52398	1.16227	0.954893	1.04647	0.456574	1.00962	1.0034	1.21963	0.888798	1.04639	1.1868	0.961853	0.717943	0.701096	1.10138	1.16329	1.02673	0.945885	1.02703	1.0921
Q9UHL4	Dipeptidyl peptidase 2 OS=Homo sapiens GN=DPP7 PE=1 SV=3 - [DPP2_HUMAN]	25	10	81.6333	19.9263	54.3072	6.31592		1.08801	0.241702		1.06416	0.316669		1.02242	0.731709	109	32	46	31	32	46		0.840184	1.44065	0.977115	0.75159	0.977705	1.34877	1.0406	1.18916	1.28066	0.646256	1.41667	1.13524	0.747961	0.763133	0.903509	1.15249	1.65515	0.793953	0.878741	0.553852	1.10073	0.952588	0.854108	0.846137	0.764731	1.0594
Q9UIB8	SLAM family member 5 OS=Homo sapiens GN=CD84 PE=1 SV=1 - [SLAF5_HUMAN]	19.13	5	184.903	32.9346	38.7576	7.06396		0.851118	0.000282824		0.983579	0.68406		0.865328	0.00205249	109	32	46	31	32	46		1.09859	1.03947	0.883241	1.17195	0.953091	1.14177	0.874037	0.885091	0.886278	0.977888	0.926917	0.980856	1.00806	1.02296	1.16314	1.16484	0.880454	0.805268	1.19934	1.23633	0.964834	0.973241	1.32537	1.08355	1.34261	1.05309
Q9UKU9	Angiopoietin-related protein 2 OS=Homo sapiens GN=ANGPTL2 PE=2 SV=1 - [ANGL2_HUMAN]	26.37	14	99.5013	29.841	57.0684	7.53271		0.953959	0.48148		1.04278	0.539396		0.914819	0.13897	109	32	46	31	32	46		1.24665	1.27548	1.72766	0.991859	1.11512	1.11846	1.67057	1.21098	1.03693	0.701865	0.88745	0.763332	0.529598	0.498051	1.28754	0.869695	1.05826	0.694212	0.721774	0.798317	1.56962	1.02973	1.12019	0.77091	0.711637	0.893298
Q9ULI3	Protein HEG homolog 1 OS=Homo sapiens GN=HEG1 PE=1 SV=3 - [HEG1_HUMAN]	12.17	12	230.464	42.6719	147.369	6.17627		0.901258	0.0942183		0.906888	0.0366204		0.993792	0.890047	109	32	46	31	32	46		0.998721	0.925999	1.03	1.16547	0.741295	1.02237	0.986846	0.862271	0.896344	1.24028	0.648675	0.999231	1.40813	1.66332	1.35109	1.37679	1.07687	1.14068	1.62405	1.74112	0.841983	0.991411	1.24294	1.10474	1.01002	0.936121
Q9UNN8	Endothelial protein C receptor OS=Homo sapiens GN=PROCR PE=1 SV=1 - [EPCR_HUMAN]	29.41	6	383.092	89.1006	26.6546	7.18115		0.952981	0.333857		1.02335	0.693217		0.931233	0.214836	109	32	46	31	32	46		1.01566	0.868459	0.963267	1.3179	0.634336	0.942435	1.38375	0.689152	0.857232	1.1429	0.806365	0.913656	0.786711	0.735553	0.907924	0.935212	1.05873	0.90578	0.829215	0.765017	1.14707	0.996988	0.802673	0.912378	0.880248	0.809304
Q9Y279	V-set and immunoglobulin domain-containing protein 4 OS=Homo sapiens GN=VSIG4 PE=1 SV=1 - [VSIG4_HUMAN]	19.55	5	90.0238	16.4366	43.959	6.354		1.16247	0.0765556		1.04329	0.539974		1.11424	0.124428	109	32	46	31	32	46		0.671531	1.09258	1.13344	1.17086	0.822297	0.751302	2.35128	1.1725	0.928709	1.44421	1.32681	0.917197	0.691328	0.943941	1.32301	1.02071	0.795563	0.988049	0.799441	1.13524	1.13071	1.22718	1.08875	0.827942	0.646275	1.26067
Q9Y2E5	Epididymis-specific alpha-mannosidase OS=Homo sapiens GN=MAN2B2 PE=1 SV=4 - [MA2B2_HUMAN]	16.95	13	174.138	30.7019	113.908	7.23975		0.966914	0.720447		1.04178	0.648171		0.92814	0.337626	109	32	46	31	32	46		0.562056	1.27565	0.789346	0.853248	0.995897	1.19506	0.375741	1.25571	0.818882	0.585314	0.590258	1.53087	0.581197	1.56876	1.53134	0.894812	0.730847	0.796755	1.28576	0.320527	0.70988	1.49489	0.831323	0.989063	1.4789	0.873812
Q9Y5Y7	Lymphatic vessel endothelial hyaluronic acid receptor 1 OS=Homo sapiens GN=LYVE1 PE=1 SV=2 - [LYVE1_HUMAN]	24.22	8	377.098	102.678	35.191	8.27979		1.00167	0.987396		1.12575	0.319633		0.889787	0.25269	109	32	46	31	32	46		0.659962	1.05935	0.873646	0.797036	0.678225	0.703462	0.705114	2.49778	0.794127	0.922819	1.81585	1.22561	1.02703	2.07786	0.995079	0.860604	0.736002	1.28012	1.33542	1.19986	0.36339	0.985382	0.58531	0.600189	0.442543	0.572228
Q9Y646	Plasma glutamate carboxypeptidase OS=Homo sapiens GN=PGCP PE=1 SV=1 - [PGCP_HUMAN]	34.75	11	191.198	44.363	51.8545	6.17627		0.863714	0.00550712		0.888155	0.00804926		0.972482	0.495134	109	32	46	31	32	46		1.13658	1.11488	0.889293	0.888261	1.0961	1.19831	0.899742	1.41262	1.40265	0.980296	0.912949	1.42015	1.18318	1.61327	1.2987	1.03599	1.22101	1.04944	1.52015	1.2156	1.13433	1.05063	0.855665	1.05141	1.34995	0.994544
Q9Y653	G-protein coupled receptor 56 OS=Homo sapiens GN=GPR56 PE=1 SV=2 - [GPR56_HUMAN]	8.51	5	79.7943	16.2349	77.6882	8.48486		0.95217	0.330022		0.99177	0.841353		0.960072	0.39852	109	32	46	31	32	46		0.852299	0.895516	1.02816	0.895651	0.907624	1.17661	1.41572	1.27172	0.862465	0.793102	0.769909	1.07283	0.971259	0.919475	0.975744	0.942061	0.982406	1.10276	0.821439	1.00935	1.01241	0.923881	0.933044	0.813535	1.07334	0.902014
Q9Y6R7	IgGFc-binding protein OS=Homo sapiens GN=FCGBP PE=1 SV=3 - [FCGBP_HUMAN]	13.25	27	155.265	34.1928	571.639	5.33838		0.957919	0.632244		1.04174	0.65327		0.919538	0.30953	109	32	46	31	32	46		0.707641	0.677133	0.8761	2.44639	0.659574	0.974268	0.63722	1.60878	1.17139	0.665207	0.768682	0.769431	1.0367	0.747786	0.706384	1.13451	0.745932	0.801654	0.891651	0.710229	1.00169	0.804878	0.564046	0.878272	1.582	1.00385
P08246	Neutrophil elastase OS=Homo sapiens GN=ELANE PE=1 SV=1 - [ELNE_HUMAN]	25.84	5	67.1318	22.3864	28.4998	9.34912		1.17453	0.142252		0.919069	0.417858		1.27796	0.00599442	106	31	44	31	31	44		1.23245	1.18048	2.27799	0.757709	1.9683	0.446583	0.721094	0.742716	1.77901	1.4227	0.691387	0.731277	0.88137	0.774253	2.18432	2.14717	0.964285	0.810168	0.615761	1.11134	1.03021	0.577469	0.71386	1.81712	2.3306	1.90687
P40121	Macrophage-capping protein OS=Homo sapiens GN=CAPG PE=1 SV=2 - [CAPG_HUMAN]	26.15	7	36.1492	16.4382	103.471	5.94775		1.11199	0.134865		0.965472	0.56725		1.15176	0.0199143	106	31	44	31	31	44		0.96051	1.09556	0.872539	0.813415	1.77894	1.38746	0.864399	0.757966	1.46815	1.07857	0.801043	0.862746	1.13799	1.09531	1.13671	1.00488	0.907742	1.41968	0.830413	0.707836	1.31078	0.448893	0.820022	1.42394	1.05931	1.22204
Q16819	Meprin A subunit alpha OS=Homo sapiens GN=MEP1A PE=1 SV=2 - [MEP1A_HUMAN]	4.83	2	149.076	15.5971	84.3654	5.71924		0.762113	0.00447336		0.808131	0.0144573		0.943057	0.54126	106	31	44	31	31	44		1.85981	0.731015	0.972581	1.64645	0.731869	1.06581	0.958618	1.02992	0.72817	1.68519	1.04007	1.40715	1.57495	1.32273	1.17673	1.28039	0.719239	1.90386	1.82031	1.42683	0.810961	0.950909	2.1453	0.840221	1.11496	1.09517
Q3LXA3	Bifunctional ATP-dependent dihydroxyacetone kinase/FAD-AMP lyase (cyclizing) OS=Homo sapiens GN=DAK PE=1 SV=2 - [DHAK_HUMAN]	14.78	6	79.7903	15.326	58.91	7.48877		1.00849	0.917106		1.02011	0.772816		0.988616	0.876262	106	31	44	31	31	44		1.04538	1.12141	0.584592	0.816554	0.915202	0.714586	0.939495	1.63929	1.39406	0.843041	0.722915	1.34834	0.654075	0.734709	0.657499	0.638285	0.905412	0.738285	0.511548	0.532386	0.938125	0.783495	1.40418	0.727095	0.876277	1.03637
O43707	Alpha-actinin-4 OS=Homo sapiens GN=ACTN4 PE=1 SV=2 - [ACTN4_HUMAN]	31.28	21	61.1656	23.5192	104.788	5.43994		1.14172	0.0329313		1.02973	0.613258		1.10876	0.0638081	105	32	43	30	32	43		1.06462	1.16383	1.22788	0.815259	1.40205	1.05524	0.921011	1.02342	1.34103	1.02798	0.758637	0.860545	0.713408	0.750483	0.74015	1.02729	0.990694	1.04263	0.782981	1.12346	1.05588		1.29328	1.20992	1.19497	1.23284
P01781	Ig heavy chain V-III region GAL OS=Homo sapiens PE=1 SV=1 - [HV320_HUMAN]	40.52	4	88.1867	20.4862	12.7222	8.48486		0.755464	0.00320472		0.885978	0.100656		0.852689	0.0223583	105	32	44	29	32	44		1.04005	1.17097	1.22852	1.44065	0.819449	0.822621	1.25556	1.57875	0.966072	0.834067	0.942047	1.13852	0.750153	0.708801	0.42011	0.842381	0.687661	0.178847	0.603348		0.864318	1.85421	0.951549	0.767972	0.924351	1.28826
P02788	Lactotransferrin OS=Homo sapiens GN=LTF PE=1 SV=6 - [TRFL_HUMAN]	49.3	25	138.426	40.5075	78.1319	8.11865		0.978127	0.83626		0.966914	0.728843		1.0116	0.904299	105	32	44	29	32	44		0.943763	1.14982	1.16287	0.863988	2.28381	0.961267	0.950269	1.60453	1.45493	0.804429	0.636937	0.48279	2.38796	1.02999	1.67152	0.882209	0.744032	1.08597	0.817785		0.748597	1.0543	0.877519	2.05566	1.39475	1.20991
P04075	Fructose-bisphosphate aldolase A OS=Homo sapiens GN=ALDOA PE=1 SV=2 - [ALDOA_HUMAN]	36.26	12	74.2185	27.9255	39.3953	8.08936		1.21478	0.00316998		1.07317	0.22701		1.13196	0.0406163	105	32	44	29	32	44		0.928821	1.07668	1.12847	0.933678	1.15654	0.9766	0.931059	0.690917	1.30564	0.851328	0.739397	0.996664	0.699267	1.00387	0.954356	1.31528	1.21249	1.1357	0.910707		1.14586	0.908298	1.09485	1.42202	1.12228	0.991697
P07737	Profilin-1 OS=Homo sapiens GN=PFN1 PE=1 SV=2 - [PROF1_HUMAN]	52.86	6	117.001	24.2643	15.0446	8.26514		1.07631	0.424886		1.00374	0.964253		1.07229	0.353917	105	32	43	30	32	43		1.02107	0.959292	0.89511	0.938937	2.51868	1.25011	1.11096	0.94952	1.42671	1.02334	0.693328	1.03994	0.764304	0.908379	0.692879	0.913463	1.09836	0.884964	0.817776	0.650413	0.653682		0.798881	2.20548	0.968299	1.12315
P12259	Coagulation factor V OS=Homo sapiens GN=F5 PE=1 SV=4 - [FA5_HUMAN]	2.43	5	80.0859	15.8953	251.546	6.04932		0.882186	0.0453693		0.948388	0.338554		0.930196	0.175024	105	30	44	31	30	44		1.01462	1.0424	1.1791	1.10715	0.966938	1.25925	0.975872	1.1742	0.894695	1.19438	0.974934	1.03383	1.27062	1.7752	1.02892	0.733822	1.06302	0.986485	2.00265	1.65133	0.91659	1.00464	1.27416	1.07805	1.18832	0.878075
P13796	Plastin-2 OS=Homo sapiens GN=LCP1 PE=1 SV=6 - [PLSL_HUMAN]	58.05	27	77.9777	40.5088	70.2439	5.42725		1.17244	0.250219		1.07693	0.500972		1.08868	0.517487	105	32	44	29	32	44		0.890911	1.09356	1.11748	1.41941	2.3123	1.11447	0.843765	0.867491	1.28794	0.960005	0.542348	0.790121	1.10453	0.931397	0.996302	1.0795	1.03702	1.20145	0.804222		0.650774	0.742903	0.814293	1.75902	1.50795	1.52199
P22528	Cornifin-B OS=Homo sapiens GN=SPRR1B PE=1 SV=2 - [SPR1B_HUMAN]	87.64	2	59.8576	17.7921	7.84959	8.30908		1.38964	0.061625		1.06982	0.649359		1.29895	0.115742	105	32	45	28	32	45		0.62067	1.78341	1.53085	0.935396		0.814538	1.00267	0.908347	1.2866	0.793254	0.276772	0.825022	1.21153	1.2223	0.310703	1.56172	0.793627		0.834802	0.803706	1.36316	0.888116		0.757828	1.10794	0.981083
P23470	Receptor-type tyrosine-protein phosphatase gamma OS=Homo sapiens GN=PTPRG PE=1 SV=4 - [PTPRG_HUMAN]	6.92	9		18.4668	47.6852	6.34131		0.97659	0.758301		1.08988	0.32056		0.896052	0.158324	105	32	44	29	32	44		0.95336	1.13369	1.08911	0.960481	1.00924	0.934843	0.996502	2.18522	0.774937	0.694752	1.25686	0.886341	0.60595	0.497465	0.991524	0.925492	0.994669	0.781317	0.514855		0.935554	0.85654	1.08206	0.573032	0.602315	0.890934
P30740	Leukocyte elastase inhibitor OS=Homo sapiens GN=SERPINB1 PE=1 SV=1 - [ILEU_HUMAN]	25.86	9	79.9304	20.9299	19.2378	5.57959		1.01167	0.899158		1.08347	0.604658		0.933732	0.649605	105	32	43	30	32	43		0.971134	0.964091	1.03905	0.814753	1.16719	0.662391	0.847235	0.85509	1.32229	0.921251	0.431273	0.666762	0.834225	0.818278	0.546686	1.07086	0.616291	0.55203	0.751065	0.94438	1.38119		1.28923	1.53382	1.12707	1.74086
P35858	Insulin-like growth factor-binding protein complex acid labile subunit OS=Homo sapiens GN=IGFALS PE=1 SV=1 - [ALS_HUMAN]	19.5	9	322.885	73.9486	65.3932	8.00146		0.804617	0.00113223		0.949142	0.447946		0.847731	0.0183813	105	32	44	29	32	44		0.922383	1.58917	1.04734	0.890944	1.21663	0.670038	1.01091	1.50926	0.9447	1.13437	0.98183	0.788155	0.821616	0.649822	0.870385	1.14554	0.982634	1.25743	0.936545		1.05804	0.488472	1.20589	0.608412	0.834072	0.813517
P48745	Protein NOV homolog OS=Homo sapiens GN=NOV PE=1 SV=1 - [NOV_HUMAN]	15.13	4	74.81	10.1729	91.8091	6.87354		0.961732	0.543094		0.957252	0.443966		1.00468	0.930748	105	30	44	31	30	44		1.24746	0.91645	1.06622	1.10542	1.01324	1.07342	1.00334	0.881087	0.925408	1.13116	1.27065	0.974172	1.31028	2.20948	0.918249	1.07699	1.20743	1.25354	1.67923	1.6444	1.12723	1.16686	0.820152	0.967746	0.96477	0.798872
P68104	Elongation factor 1-alpha 1 OS=Homo sapiens GN=EEF1A1 PE=1 SV=1 - [EF1A1_HUMAN]	19.26	9	85.4385	20.5152	50.1091	9.01221		1.01384	0.790419		1.02007	0.824891		0.993891	0.941692	105	32	43	30	32	43		0.908088	1.37322	1.1058	0.783096	1.10042	1.27658	0.956225	0.795471	1.27616	1.27785	0.648046	0.965077	0.855816	0.906511	0.608456	1.13482	0.870866	0.888622	0.623404	0.675578	1.47564		0.927407	1.02252	0.976185	0.790215
Q15375	Ephrin type-A receptor 7 OS=Homo sapiens GN=EPHA7 PE=1 SV=3 - [EPHA7_HUMAN]	7.31	5	82.333	12.4469	112.024	5.79541		0.934063	0.239492		1.05411	0.288397		0.88612	0.0236992	105	30	44	31	30	44		0.644358	1.16118	0.89998	0.834656	0.850341	1.31916	1.12847	1.33076	1.12127	0.724885	1.05559	1.23649	0.710119	0.949136	0.956181	0.928777	1.03409	0.526189	0.961393	0.669381	1.06364	1.05229	0.95892	0.876483	0.885934	1.07152
Q6UX06	Olfactomedin-4 OS=Homo sapiens GN=OLFM4 PE=1 SV=1 - [OLFM4_HUMAN]	25.69	11	117.213	26.5735	57.2438	5.69385		0.76934	0.00885144		0.900527	0.227208		0.854323	0.0165526	105	32	44	29	32	44		0.595478	0.70285	0.852174	1.97882	2.16724	0.906731	0.909649	2.51158	1.07151	0.404999	0.71999	1.16072	1.23502	0.884073	0.584147	0.846873	1.40864	0.990237	1.03127		1.0862	1.0136	0.871847	1.27206	0.837089	0.930492
Q8NHP8	Putative phospholipase B-like 2 OS=Homo sapiens GN=PLBD2 PE=1 SV=2 - [PLBL2_HUMAN]	17.15	9	81.3296	15.2416	65.43	6.80029		1.01261	0.880057		1.05927	0.367485		0.955944	0.541799	105	32	44	29	32	44		0.644998	1.01471	0.578852	0.827895	0.997633	0.859189	0.775358	1.27374	1.08995	0.673721	1.23096	1.4741	1.5116	1.13341	1.00791	0.846709	0.93128	1.23717	0.921288		1.16655	0.986861	0.735179	0.771341	0.942139	0.80756
Q96NY8	Poliovirus receptor-related protein 4 OS=Homo sapiens GN=PVRL4 PE=1 SV=1 - [PVRL4_HUMAN]	25.49	10	117.677	29.5707	55.4198	5.37646		1.02201	0.637649		1.02837	0.515653		0.993813	0.880044	105	32	44	29	32	44		1.03265	1.42205	0.911017	0.923619	1.22726	0.864393	1.29079	1.08757	1.15402	0.791119	1.06479	0.993739	1.14134	0.829235	0.981393	1.0376	1.40002	0.808855	0.771146		1.11573	1.17712	1.45992	1.10504	1.10676	1.14747
Q99523	Sortilin OS=Homo sapiens GN=SORT1 PE=1 SV=3 - [SORT_HUMAN]	8.3	6	48.06	10.6886	92.0095	5.74463		1.05958	0.270886		1.02664	0.551388		1.03209	0.489589	105	32	44	29	32	44		1.34695	1.008	0.962679	1.02937	0.789317	1.02445	1.20444	0.907239	1.07461	1.46236	0.901152	0.882515	0.863979	0.735061	0.916893	1.25214	1.13636	0.70959	0.704729		0.942894	0.779714	1.14817	1.10051	1.00756	1.14072
Q9BXP8	Pappalysin-2 OS=Homo sapiens GN=PAPPA2 PE=1 SV=4 - [PAPP2_HUMAN]	7.04	10	62.4225	20.6632	198.411	5.46533		1.06949	0.239216		1.02492	0.701901		1.04349	0.477205	105	32	43	30	32	43		1.58479	0.679835	1.0188	1.65292	1.11165	0.909117	1.05843	0.732278	0.82103	0.910995	0.913902	0.840686	1.03966	0.885006	1.01357	1.31552	1.62843	0.808181	1.01653	1.17786	1.3918		0.962025	1.07784	1.21518	1.02414
Q9NPH3	Interleukin-1 receptor accessory protein OS=Homo sapiens GN=IL1RAP PE=1 SV=2 - [IL1AP_HUMAN]	11.4	7	75.7314	16.842	65.3767	8.11865		1.00091	0.987716		1.06726	0.234171		0.937829	0.209677	105	32	44	29	32	44		0.762725	1.06002	0.759017	0.891569	0.959212	0.939423	0.815934	1.2366	0.835562	0.688468	1.29591	1.14954	1.00703	0.836332	1.57991	0.753972	1.02185	0.961808	1.19989		0.803088	0.871854	0.877414	0.768998	0.645816	0.764406
Q9P121	Neurotrimin OS=Homo sapiens GN=NTM PE=1 SV=1 - [NTRI_HUMAN]	19.48	3	103.39	16.4673	37.9475	7.81104		0.821175	0.000112096		0.962255	0.477363		0.853386	0.00631971	105	32	44	29	32	44		0.972317	0.993853	0.985333	0.709525	1.08477	1.15782	0.766604	0.910711	1.22206	1.17869	1.09492	1.28641	0.851125	0.813042	1.18703	0.953215	0.779777	1.2719	1.03695		0.797343	1.13053	1.41432	0.935955	1.07943	1.11877
A8K2U0	Alpha-2-macroglobulin-like protein 1 OS=Homo sapiens GN=A2ML1 PE=1 SV=3 - [A2ML1_HUMAN]	27.3	31	164.046	58.6186	161.004	5.73193		1.02518	0.822713		1.07677	0.587684		0.952081	0.681548	104	31	43	30	31	43		0.828106	1.24218	1.2793	0.599728	0.880222	0.624504	1.09194	0.785127	0.861688	0.847544		0.523753	0.557213	0.752003	0.505122	1.62207	0.686571	0.543001	0.649547	0.748049	1.80253	0.655581	1.22293	1.05517	1.5308	2.35332
O00241	Signal-regulatory protein beta-1 OS=Homo sapiens GN=SIRPB1 PE=1 SV=5 - [SIRB1_HUMAN]	41.21	8	188.073	50.3265	43.184	6.52197		1.04603	0.304467		1.03605	0.290169		1.00963	0.788935	104	31	43	30	31	43		0.991303	1.00184		1.37956	0.910473	0.941233	0.913277	1.03967	0.761313	1.23289	1.07066	1.05844	1.15797	0.951552	1.49173	0.955986	0.795107	1.14274	1.14526	1.07721	0.953745	1.10761	0.994072	0.860666	0.950979	1.05316
O14498	Immunoglobulin superfamily containing leucine-rich repeat protein OS=Homo sapiens GN=ISLR PE=1 SV=1 - [ISLR_HUMAN]	23.36	7	93.5473	21.73	45.9684	5.14795		0.960327	0.451805		0.957508	0.385485		1.00294	0.95115	104	30	44	30	30	44		1.10137	1.16982	0.897174	1.33574	0.631167	0.733906	1.14115	1.54097		1.05492	1.33135	0.892701	1.35704	0.928412	1.13807	1.2222	0.985667	0.695139	1.20669	0.77559	1.13679	0.912041	0.952603	1.02657	0.85916	0.829789
O15240	Neurosecretory protein VGF OS=Homo sapiens GN=VGF PE=1 SV=2 - [VGF_HUMAN]	10.57	5	115.1	26.3064	67.2176	4.77979		1.09453	0.274595		0.897304	0.0684706		1.2198	0.00588957	104	31	43	30	31	43		1.33429	0.686504		1.09438	1.16145	1.45011	1.05445	0.670893	1.09997	1.53402	0.838824	1.08822	1.29926	1.53131	1.20058	0.96137	0.794984	1.5152	1.93751	2.00161	1.35533	1.08408	1.09784	1.27514	1.13853	1.04519
O60814	Histone H2B type 1-K OS=Homo sapiens GN=HIST1H2BK PE=1 SV=3 - [H2B1K_HUMAN]	34.13	4	58.3088	28.2302	13.8816	10.3159		0.938305	0.722071		0.859127	0.445636		1.09216	0.614613	104	31	43	30	31	43		0.907826	1.28564	3.65302	0.499506	2.48424	0.893338		0.915913	1.96113	0.301608	0.522795	0.36669	0.57601	1.18391	0.729894	1.54952	1.0269	0.557253	0.594291	0.784567	0.99198	0.405134	0.767032	1.76007	3.92655	1.02854
O75503	Ceroid-lipofuscinosis neuronal protein 5 OS=Homo sapiens GN=CLN5 PE=1 SV=2 - [CLN5_HUMAN]	15.08	6	55.1409	16.0738	41.4696	7.40088		0.938196	0.41441		1.02598	0.679776		0.914438	0.177931	104	31	43	30	31	43		0.878009	1.02575	0.826111	0.741012	0.861504	0.737599	1.02241	1.12995	0.97624	0.804667		1.12939	0.677602	0.557862	1.18626	0.887498	1.20296	0.653384	0.421345	0.297746	1.02532	0.860812	0.977765	0.649269	0.891674	1.20312
O75787	Renin receptor OS=Homo sapiens GN=ATP6AP2 PE=1 SV=2 - [RENR_HUMAN]	11.43	3	36.4353	7.47147	38.9833	6.1001		0.843277	0.0319705		0.895939	0.11628		0.941221	0.240882	104	31	43	30	31	43		0.504793	1.14437	0.712185	0.426027	0.90205	1.24393	1.11123	1.05023	1.25323	0.600673		1.55927	0.645498	0.829416	1.24358	0.654287	1.41346	0.51494	0.562739	0.644305	0.997783	0.702299	0.658883	0.912281	1.05403	0.937154
O95460	Matrilin-4 OS=Homo sapiens GN=MATN4 PE=1 SV=3 - [MATN4_HUMAN]	7.07	3	79.9938	10.7095	68.4427	6.1001		1.12477	0.173066		0.998346	0.97959		1.12663	0.137666	104	30	44	30	30	44		0.843812	1.09869	0.724596	0.834146	0.977976	0.828212	1.0395	0.701321	0.803284	1.10602	1.27273	1.07699	0.959775	0.887536	0.857693	0.845487	0.855279	1.25804	1.38936	1	1.42985	1.1233	0.760889	0.617788	1.14488	1.17803
O95497	Pantetheinase OS=Homo sapiens GN=VNN1 PE=1 SV=2 - [VNN1_HUMAN]	21.64	7	64.67	11.2524	56.9751	5.5542		0.858679	0.0582232		0.991908	0.910071		0.865684	0.0149811	104	31	43	30	31	43		0.955422	1.50404	0.920666	1.64273	0.794505	1.01003	0.623271	1.65829	0.732187	0.848743		1.48088	1.37416	1.54487	1.21488	0.98724	0.86775	0.858711	1.18985	0.756421	0.609022	0.95115	0.690762	0.472233	0.658323	0.987553
P00918	Carbonic anhydrase 2 OS=Homo sapiens GN=CA2 PE=1 SV=2 - [CAH2_HUMAN]	23.46	5	57.0905	16.1292	29.2279	7.40088		0.827057	0.0663305		0.909671	0.294893		0.909183	0.262519	104	31	43	30	31	43		1.73058	1.53738	0.818286	0.667857	0.726398	2.38789	1.1551	0.99698	0.984379	0.360097		0.987741	0.699935	1.43578	0.733057	0.599487	1.00962	0.832233	0.936977	0.727823	1.25599	0.393985	1.52036	0.999857	0.612491	1.02963
P01130	Low-density lipoprotein receptor OS=Homo sapiens GN=LDLR PE=1 SV=1 - [LDLR_HUMAN]	3.49	3	47.0556	8.50821	95.3136	5.04639		1.10324	0.271529		0.994546	0.932116		1.10929	0.185008	104	31	43	30	31	43		1.53719	0.973354		0.849517	0.636339	0.967476	0.913574	0.77164	1.01939	1.36888	0.947146	0.941894	1.52924	1.84554	0.696218	1.09147	0.880439	1.15799	1.52947	1.28894	0.955053	1.18021	1.31308	0.75117	0.925217	0.905364
P02461	Collagen alpha-1(III) chain OS=Homo sapiens GN=COL3A1 PE=1 SV=4 - [CO3A1_HUMAN]	7.3	8	116.498	25.7257	138.479	6.60986		1.05484	0.528914		0.937013	0.30085		1.12575	0.129105	104	31	43	30	31	43		1.0937	0.910555		1.47392	1.03806	1.29867	1.0353	0.908175	0.838466	1.51173	0.869262	1.15585	1.14826	2.0102	1.18274	1.10375	0.993711	1.17451	1.67969	1.70831	1.34791	1.32129	0.935154	1.23089	1.2386	1.22623
P02748	Complement component C9 OS=Homo sapiens GN=C9 PE=1 SV=2 - [CO9_HUMAN]	17.53	9	64.8463	15.6583	63.1327	5.59229		1.05498	0.524055		1.10094	0.184082		0.958252	0.606946	104	31	43	30	31	43		0.629084	1.18824	0.934628	0.778035	0.941223	1.13918	1.6194	1.34693	1.00076	0.679441		1.05385	0.788087	0.644653	1.03877	0.601724	1.18496	0.853207	0.864632	0.648887	0.860569	0.917625	1.17438	0.84886	0.824234	0.897402
P02751	Fibronectin OS=Homo sapiens GN=FN1 PE=1 SV=4 - [FINC_HUMAN]	25.31	27	502.011	115.712	262.46	5.70654		0.941669	0.0566199		1.00119	0.965059		0.940545	0.0235468	104	31	43	30	31	43		1.14308	1.04012		1.17593	1.09765	1.10953	0.900224	0.943844	1.03177	1.23559	0.94559	0.9371	1.17151	1.13929	1.23483	1.06496	0.917011	1.40567	1.24262	1.23785	1.08024	1.05441	0.964797	1.10435	1.06397	1.06292
P04155	Trefoil factor 1 OS=Homo sapiens GN=TFF1 PE=1 SV=1 - [TFF1_HUMAN]	54.76	3	121.566	22.3801	9.1432	4.34814		1.25804	0.0799169		1.0107	0.921073		1.24472	0.0297525	104	31	43	30	31	43		1.75338	0.780719		0.645742	0.635341	0.994275	0.915915	0.965889	1.3968	1.19003	0.923813	0.955761	1.01783	1.83954	0.822528	0.484841	1.19597	3.54194	1.61245	2.80446	1.01308	1.30505	1.13141	0.710161	0.901509	0.748337
P04196	Histidine-rich glycoprotein OS=Homo sapiens GN=HRG PE=1 SV=1 - [HRG_HUMAN]	17.33	8	73.9155	14.6592	59.5409	7.50342		0.990112	0.876895		0.943131	0.335555		1.04981	0.430617	104	31	43	30	31	43		0.986847	0.865414	1.0112	0.931951	1.76156	1.5573	1.04825	1.34059	0.963769	0.987442		0.971525	0.727919	0.902048	1.08377	0.833358	1.13767	1.01281	0.740579	1.07365	0.978421	0.943472	1.38635	1.07456	0.848114	0.617287
P05164	Myeloperoxidase OS=Homo sapiens GN=MPO PE=1 SV=1 - [PERM_HUMAN]	27.52	16	119.912	45.9374	83.8148	8.96826		0.918417	0.684131		0.70099	0.0457528		1.31017	0.100206	104	31	43	30	31	43		0.577462	1.04655	2.93347	0.491384	2.91812	0.556242	0.588057	0.747588	2.94822	0.612007		0.372299	0.752925	0.53545	0.697178	0.923569	0.762065	0.690188	0.67376	0.400471	0.776434	0.348904	0.675734	2.45199	2.8666	1.15251
P05413	Fatty acid-binding protein, heart OS=Homo sapiens GN=FABP3 PE=1 SV=4 - [FABPH_HUMAN]	67.67	9	51.3503	13.8793	14.8487	6.80029		1.01758	0.708126		1.03806	0.292813		0.98027	0.644518	104	30	44	30	30	44		1.01872	0.91651	1.0274	0.984434	0.932372	1.23209	1.04253	0.90315		1.26568	0.946808	0.970503	1.0206	0.865563	1.09408	0.912034	0.979294	1.13786	1.08628	1.31994	1.35077	1.19505	0.85828	1.09638	1.02679	1.00417
P06703	Protein S100-A6 OS=Homo sapiens GN=S100A6 PE=1 SV=1 - [S10A6_HUMAN]	34.44	4	34.532	10.5362	10.1733	5.47803		1.29226	0.0524965		1.09723	0.17615		1.17775	0.126307	104	30	44	30	30	44		0.902677	0.664573	1.20062	0.851671	1.87928	1.60689	0.895533	0.723389	1.19803	0.860476	1.09745	0.62305	0.740303	0.958323	1.3809	0.896149	0.950354	0.483567	0.956312	0.75379	0.90611	1.0611	1.12544	0.952537		1.45851
P07108	Acyl-CoA-binding protein OS=Homo sapiens GN=DBI PE=1 SV=2 - [ACBP_HUMAN]	50.57	3	44.7127	20.1611	10.038	6.56592		1.01792	0.823098		0.94065	0.454995		1.08215	0.334342	104	31	43	30	31	43		1.32367	0.859865		0.926489	0.773706	1.14657	0.918248	0.736866	1.43093	1.25827	0.747128	0.971765	1.1567	1.72074	0.791495	1.1291	0.701013	1.52343	1.08906	1.09594	1.21027	0.794473	1.11166	1.22788	1.19003	0.82143
P07711	Cathepsin L1 OS=Homo sapiens GN=CTSL1 PE=1 SV=2 - [CATL1_HUMAN]	32.73	7	75.3702	14.3941	37.5397	5.45264		0.932923	0.2938		0.908576	0.0173987		1.0268	0.666354	104	31	43	30	31	43		1.27505	0.825983	0.969207	1.12039	0.994759	1.06261		0.885213	1.09565	1.37611	1.1254	1.03813	1.31023	1.15509	1.15479	1.27443	1.20388	1.23407	1.02839	1.35139	0.867757	0.962909	1.0983	1.30696	1.17155	1.03146
P08107	Heat shock 70 kDa protein 1A/1B OS=Homo sapiens GN=HSPA1A PE=1 SV=5 - [HSP71_HUMAN]	31.83	12	119.361	31.2667	70.009	5.65576		1.05607	0.33065		1.01804	0.758397		1.03736	0.530477	104	31	43	30	31	43		1.45254	1.19038	0.948922	0.900884	1.45899	0.955452	1.02239	0.972418	0.981871	1.1342		1.05359	0.989593	0.673878	0.745819	0.721225	1.09392	1.04846	0.872436	0.912264	0.961251	1.0587	1.21936	1.22714	1.14346	0.569731
P08138	Tumor necrosis factor receptor superfamily member 16 OS=Homo sapiens GN=NGFR PE=1 SV=1 - [TNR16_HUMAN]	21.08	5	110.018	22.5347	45.1543	4.70361		0.981089	0.833786		0.895951	0.107263		1.09503	0.175419	104	31	43	30	31	43		1.52786	0.86706		0.802108	1.54522	1.25373	0.924142	0.677075	0.928294	1.24137	0.980501	0.808279	1.37594	1.95526	1.12204	1.03627	1.2733	2.56073	2.12404	1.45167	0.869727	0.882051	1.29428	1.04232	1.24816	1.01956
P12110-2	Isoform 2C2A of Collagen alpha-2(VI) chain OS=Homo sapiens GN=COL6A2 - [CO6A2_HUMAN]	7.19	6		9.60483	97.3582	5.5542		1.08861	0.0829218		0.99075	0.779423		1.09877	0.0101843	104	30	44	30	30	44		0.869105	0.935778	1.41349	0.982963	0.968196	1.01319	0.94771	0.850203		1.08558	1.07724	0.982483	1.0717	1.23214	1.31101	1.2205	1.20719	1.2996	1.37301	1.49404	0.970226	1.02974	0.975627	0.969152	1.12182	1.73321
P14780	Matrix metalloproteinase-9 OS=Homo sapiens GN=MMP9 PE=1 SV=3 - [MMP9_HUMAN]	25.32	15	77.0535	32.0052	78.4084	6.06201		1.21002	0.250748		1.01264	0.92409		1.19492	0.141886	104	31	43	30	31	43		0.738706	1.11698	1.06632	0.81162	4.87681	1.15432	0.89277	1.28088	0.978444	0.834863		0.821522	0.842366	1.15623	0.879784	0.84964	1.13358	1.00243	0.787559	0.706682	0.793398	0.88051	0.804736	2.32549	1.02669	1.60606
P15311	Ezrin OS=Homo sapiens GN=EZR PE=1 SV=4 - [EZRI_HUMAN]	43	15	91.8123	26.8468	69.3697	6.26514		0.955287	0.467813		0.863347	0.0215652		1.10649	0.0528513	104	31	43	30	31	43		1.29672	1.00902		1.2228	1.12991	1.34514	0.811007	1.09799	1.12929	1.48218	0.598272	0.792594	1.15002	0.983844	1.23193	0.94358	1.40724	1.11572	1.77623	1.90735	0.936671	0.860008	1.13908	1.54346	0.880131	1.0112
P18065	Insulin-like growth factor-binding protein 2 OS=Homo sapiens GN=IGFBP2 PE=1 SV=2 - [IBP2_HUMAN]	32.92	9	90.7746	25.9436	34.7912	7.50342		0.95788	0.429194		0.867397	0.00899994		1.10432	0.00979102	104	31	43	30	31	43		0.871317	0.882524		1.04776	1.00882	0.747474	1.44724	0.785946	1.12103	0.767956	1.03824	0.771941	0.96385	0.645595	0.841715	1.11943	2.09084	0.935952	0.806209	0.992013	1.37234	1.22046	1.00418	1.0906	1.04207	1.01677
P19827	Inter-alpha-trypsin inhibitor heavy chain H1 OS=Homo sapiens GN=ITIH1 PE=1 SV=3 - [ITIH1_HUMAN]	5.16	3	126.19	17.169	101.326	6.78564		0.847917	0.00202609		0.9721	0.433157		0.872252	0.00386609	104	30	44	30	30	44		0.787066	0.884281	0.901343	1.09845	1.2652	1.00075	0.933509	0.977025	0.947063	0.988753	0.773276	0.951485	0.978803	1.39454	1.03489	0.805443	0.985995	1.1923	0.925576	1.04321	1.17099	0.870919	1.27506	1.05309	0.931334	1.04195
P19957	Elafin OS=Homo sapiens GN=PI3 PE=1 SV=3 - [ELAF_HUMAN]	58.97	7	78.3136	24.2385	12.2614	8.82178		1.32142	0.0290049		1.14941	0.481844		1.14965	0.425687	104	31	43	30	31	43		1.02244	1.31227		0.688354	0.532671	0.642283	0.915925	0.784893	1.26622	1.11656	0.504984	0.49877	0.603732	0.941324	0.593568	1.32272	0.810238	0.619692	1.34324	1.0869	3.13083	0.840956	1.06568	0.710373	1.22292	1.35216
P21802	Fibroblast growth factor receptor 2 OS=Homo sapiens GN=FGFR2 PE=1 SV=1 - [FGFR2_HUMAN]	6.21	4	68.8392	19.6579	91.9658	5.88428		0.855837	0.0872463		0.847527	0.0347298		1.0098	0.846719	104	31	43	30	31	43		1.05466	0.993894	1.04934	0.890417	0.959657	0.98068	1.04977	0.748345	1.00499	1.44558		0.9082	1.42651	1.31187	1.21082	1.30587	0.908315	1.29071	3.50192	1.55881	1.24936	0.716284	1.22805	1.13837	0.832707	0.911978
P21810	Biglycan OS=Homo sapiens GN=BGN PE=1 SV=2 - [PGS1_HUMAN]	27.72	9	61.3445	17.9814	41.6275	7.51807		1.01099	0.861201		0.972686	0.576181		1.03938	0.464294	104	31	43	30	31	43		1.0429	1.16996		0.774331	0.964853	0.760222	1.0674	1.07471	1.08399	0.764841	1.05342	0.896086	0.492193	1.2623	0.699316	0.637963	1.04006	0.999384	1.24173	0.552749	0.963469	0.868882	1.11756	0.770938	0.884025	0.89458
P23284	Peptidyl-prolyl cis-trans isomerase B OS=Homo sapiens GN=PPIB PE=1 SV=2 - [PPIB_HUMAN]	36.11	7	24.6	2.29561	80.1955	4.71631		0.973336	0.729637		1.05779	0.505737		0.920159	0.262729	104	31	45	28	31	45			1.04528	0.912475	0.814719	0.684568	0.927633	0.78238	0.934214	1.03882		1.14345	0.915459	0.377267	0.449897	0.932185	0.604161	1.03795	0.737665	0.479124	0.31107	0.862098	0.748971	0.677043	0.929409	0.595471	1.3611
P25815	Protein S100-P OS=Homo sapiens GN=S100P PE=1 SV=2 - [S100P_HUMAN]	31.58	3	99.7938	19.9144	172.016	6.87354		1.18527	0.353535		1.04532	0.795602		1.13388	0.496091	104	31	45	28	31	45		1.10893	0.806637	1.37837		2.45957	0.65374	0.972247	0.737437	2.07981	1.05874	0.832118	0.763118		0.708238	0.595977		0.977236	0.531757	0.921393	0.975384	1.21233	1.28403	0.65483	2.13191	1.51497	1.59833
P26992	Ciliary neurotrophic factor receptor subunit alpha OS=Homo sapiens GN=CNTFR PE=1 SV=2 - [CNTFR_HUMAN]	32.26	9	25.46	5.5269	31.7107	7.88428		0.901244	0.0419216		0.95424	0.290523		0.944463	0.10923	104	31	43	30	31	43		0.708607	1.16844		1.26522	1.10036	0.949698	0.57289	1.17551	0.95642	0.888412	1.201	1.09808	1.0685	0.69023	1.35156	1.2784	0.671196	1.44994	1.1572	0.898189	1.32911	1.01068	1.01083	0.751964	0.901461	1.1416
P27487	Dipeptidyl peptidase 4 OS=Homo sapiens GN=DPP4 PE=1 SV=2 - [DPP4_HUMAN]	27.02	21	52.99	6.80293	48.1118	4.43701		1.03738	0.414588		0.980662	0.610235		1.05784	0.165158	104	31	43	30	31	43		1.13375	0.849982		1.06278	0.934003	1.05291	1.28273	1.29926	0.908436	0.870971	0.944506	1.11526	0.829458	0.823131	1.19924	1.22014	1.18749	0.999784	0.908788	1.04021	1.04359	0.968364	1.07076	1.10033	1.24205	0.85229
P30044	Peroxiredoxin-5, mitochondrial OS=Homo sapiens GN=PRDX5 PE=1 SV=4 - [PRDX5_HUMAN]	31.78	5	34.18	9.12448	12.7037	7.29834		1.202	0.0979104		1.10476	0.200496		1.08801	0.335758	104	31	43	30	31	43		0.533266	1.28098	0.737371	0.52356	0.99694	1.3341	1.09268	0.818155	1.43036	0.451423		1.26466	0.402824	0.612967	0.403443	0.40615	0.958322	0.334933	0.629005	0.51271	0.938362	0.91082	0.876993	0.93967	1.19525	1.14001
P31025	Lipocalin-1 OS=Homo sapiens GN=LCN1 PE=1 SV=1 - [LCN1_HUMAN]	35.8	5	388.257	82.9226	11.4636	6.771		0.869385	0.105065		0.968489	0.64483		0.897672	0.112436	104	31	43	30	31	43		1.18829	0.559795		0.884979	0.890553	0.768018	0.600027	1.32077	0.781315	1.42755	1.54766	1.54565	1.88659	1.64427	0.855865	1.32829	0.594337	0.731745	1.03708	1.11105	0.628994	1.53172	0.982638	1.11245	0.847034	1.14181
P35321	Cornifin-A OS=Homo sapiens GN=SPRR1A PE=1 SV=2 - [SPR1A_HUMAN]	87.64	2	59.9068	36.3651	7.95968	8.42627		1.68052	0.0373056		1.42727	0.186358		1.17744	0.503652	104	31	45	28	31	45		0.790314		2.06433	0.49261	0.390673	0.357507	0.981975	0.533155	1.93508	1.10548	0.72186	0.387277	0.454962	1.11551	0.426181	1.27905	0.485774	0.342189	0.793458	0.785122		0.565934	0.59642	0.567206	1.31414	0.799437
P35908	Keratin, type II cytoskeletal 2 epidermal OS=Homo sapiens GN=KRT2 PE=1 SV=2 - [K22E_HUMAN]	39.91	13	53.2121	10.3104	22.5051	5.2749		1.2548	0.153225		1.17539	0.114196		1.06756	0.597918	104	31	45	28	31	45		2.17227	0.825538	2.06689	0.745882	1.39321		1.07545	0.677651	1.04258	0.990362	0.701061	1.06939	0.675192		0.621909	1.34354	2.00652	1.00781	0.814596	0.431995	1.17678	0.971093	0.704341		1.03641	0.796762
P40925	Malate dehydrogenase, cytoplasmic OS=Homo sapiens GN=MDH1 PE=1 SV=4 - [MDHC_HUMAN]	20.06	6	58.0389	14.6446	28.8193	6.93213		0.966158	0.423581		0.986618	0.766469		0.979263	0.640277	104	31	43	30	31	43		1.42996	1.00519	1.03855	1.14059	1.01975	1.20585	0.933973	0.950365	1.02714	0.919451		1.13944	0.961493	0.879248	0.835995	1.11707	1.25284	0.578476	1.0156	0.849778	1.06046	1.42298	1.325	1.18488	1.19941	0.914536
P50395	Rab GDP dissociation inhibitor beta OS=Homo sapiens GN=GDI2 PE=1 SV=2 - [GDIB_HUMAN]	9.44	4	133.351	28.3622	67.3626	5.80811		1.15756	0.054895		1.12491	0.0971158		1.02902	0.707803	104	31	43	30	31	43		1.0353	0.79204	0.856484	0.638246	1.17706	1.18148	0.814041	0.901105	0.919852	0.777536		0.869012	0.591221	0.719326	0.987027	0.599773	0.98432	0.92481	0.619133	0.638137	0.85095	0.994851	1.01924	1.04958	0.830051	1.02594
P50995	Annexin A11 OS=Homo sapiens GN=ANXA11 PE=1 SV=1 - [ANX11_HUMAN]	24.75	13	63.0687	11.3442	23.4678	8.41162		0.917644	0.299782		0.87929	0.0817592		1.04362	0.4106	104	31	43	30	31	43		1.42533	0.746347	0.831818	0.764103	1.26644	0.813474	1.07195	0.862803	1.25514	0.725661		1.63223	1.40474	0.473296	0.838816	0.51826	1.03556	0.562361	2.3053	1.05999	1.12883	0.759944	0.685937	1.06552	0.565476	1.09652
P62805	Histone H4 OS=Homo sapiens GN=HIST1H4A PE=1 SV=2 - [H4_HUMAN]	50.49	5	86.1634	22.2024	11.3604	11.356		1.20626	0.0470921		1.00339	0.972175		1.20218	0.0423939	104	31	43	30	31	43		0.960898	1.24852	1.83869	0.74	1.25282	0.930375	1.90377	1.56046	1.77618	0.691873		0.508446	0.640626	0.763814	0.967894	1.01345	1.17024	0.362773	0.664139	0.81517	1.1624	0.50753	1.01745	0.801358	1.08368	0.831329
P62937	Peptidyl-prolyl cis-trans isomerase A OS=Homo sapiens GN=PPIA PE=1 SV=2 - [PPIA_HUMAN]	55.15	9	77.6349	14.3123	18.0009	7.81104		0.980374	0.750111		0.970389	0.609657		1.01029	0.858909	104	31	43	30	31	43		1.50596	0.93541	0.99703	0.782789	0.924144	1.33675	1.26325	0.852673	0.918013	0.75484		0.784785	0.805713	0.710505	0.695455	0.669281	1.35401	0.624968	1.11108	0.720741	1.06298	0.735155	1.00817	1.17278	0.725014	0.776196
P99999	Cytochrome c OS=Homo sapiens GN=CYCS PE=1 SV=2 - [CYC_HUMAN]	54.29	5	47.2841	13.8406	11.7411	9.56885		0.933273	0.529397		0.951025	0.609854		0.981333	0.842576	104	31	43	30	31	43		1.65844	2.48141	1.20023	0.609399	1.01615	0.89817	1.28208	0.59487	1.36376	0.893688		0.706438	0.570842	0.627583	0.641944	1.09568	0.862503	0.454079	0.525729	0.456185	1.41012	0.786727	1.40017	0.745486	1.59828	0.994615
Q08334	Interleukin-10 receptor subunit beta OS=Homo sapiens GN=IL10RB PE=1 SV=2 - [I10R2_HUMAN]	19.38	5	61.2232	12.8301	36.9709	5.17334		0.799583	0.000589327		0.949071	0.306526		0.842491	0.00344673	104	31	43	30	31	43		0.823032	1.03332	0.87848	1.08943	1.07358	1.14981	1.10416	0.778723	1.01621	0.883937		0.935401	1.03419	0.512339	1.304	1.35776	1.24778	0.951767	0.973197	0.539615	0.948632	1.00677	1.28594	1.14116	0.892079	1.27925
Q12841	Follistatin-related protein 1 OS=Homo sapiens GN=FSTL1 PE=1 SV=1 - [FSTL1_HUMAN]	39.94	11	36.1223	12.1895	34.9629	5.51611		0.774471	0.000476063		0.889344	0.0779048		0.870835	0.0792518	104	31	43	30	31	43		0.88509	0.91112	0.83388	1.23805	1.29772	1.24692		0.976319	0.809475	1.03783	0.859864	1.02818	1.54395	1.15706	1.12086	1.18092	1.03142	1.42883	1.43588	0.853536	0.922256	0.797179	1.05141	1.04776	0.986624	1.09833
Q12913	Receptor-type tyrosine-protein phosphatase eta OS=Homo sapiens GN=PTPRJ PE=1 SV=3 - [PTPRJ_HUMAN]	11.14	10	112.525	23.1335	145.851	5.57959		1.04462	0.515489		0.969627	0.435844		1.07734	0.1877	104	31	43	30	31	43		1.14951	0.691817	0.867295	1.05217	1.03868	1.18172	0.918739	0.959019	1.00185	1.27283		0.919704	1.23498	1.24054	0.844886	1.16036	1.08613	1.40056	1.37194	1.45727	0.825919	0.896418	0.944123	0.993727	0.982552	0.979013
Q13332	Receptor-type tyrosine-protein phosphatase S OS=Homo sapiens GN=PTPRS PE=1 SV=3 - [PTPRS_HUMAN]	9.65	11	108.181	23.0698	216.905	6.45557		0.847312	0.000259102		0.908823	0.00722131		0.932318	0.0294374	104	31	45	28	31	45		1.15155		0.818793	1.02155	1.08305	1.20364	0.965385	1.03719	1.24422	1.39171	1.04444	0.871515	1.22644	1.16747	0.743106	0.849273	0.823561	1.30048	1.53573	0.985085		1.09125	0.939483	1.06394	0.895142	0.982134
Q14126	Desmoglein-2 OS=Homo sapiens GN=DSG2 PE=1 SV=2 - [DSG2_HUMAN]	10.47	8	43.8745	12.4284	122.218	5.23682		1.04044	0.50061		1.06352	0.161741		0.978294	0.582162	104	30	44	30	30	44		1.24637	0.709227	1.09902	0.959655	0.845068	0.897019	0.977088	1.40236	1.12261	0.824365	0.99509	0.961548	0.815807	0.718541	1.22229	0.689376	0.863924	0.896097	0.891178	0.519178	1.06627	1.14491	0.796242	0.799906		0.949953
Q14767	Latent-transforming growth factor beta-binding protein 2 OS=Homo sapiens GN=LTBP2 PE=1 SV=3 - [LTBP2_HUMAN]	7.52	9	100.465	27.249	194.923	5.18604		1.09148	0.485627		0.971999	0.694875		1.12292	0.264561	104	31	45	28	31	45		0.708616	1.08536	1.91886		1.01272	1.25343	1.60531	0.652255	0.87135	0.817817	1.12191	1.07419		1.61865	1.54598		1.30169	1.03371	1.51353	2.32358	1.1216	1.22554	0.955885	1.18317	1.10481	0.97063
Q68D85	B7 homolog 6 OS=Homo sapiens GN=B7H6 PE=1 SV=1 - [B7H6_HUMAN]	17.18	5	70.1824	8.84002	50.7946	5.59229		0.974277	0.68081		1.00296	0.945462		0.971399	0.644706	104	29	44	31	29	44		0.826432	0.861711	1.00772	1.0163	1.07848	0.976292	1.13689	1.00373	1.18109	1.09706	1.11132	0.845055	0.912876	0.831271	1.12562	1.35651	0.926686	0.847862	1.00344	1.01771	0.821711	0.95424	1.22508	0.938348	1.1607	1.13726
Q6V0I7	Protocadherin Fat 4 OS=Homo sapiens GN=FAT4 PE=2 SV=2 - [FAT4_HUMAN]	5.18	18	80.7548	17.6121	542.351	4.94482		0.993997	0.911232		0.989616	0.836416		1.00443	0.925989	104	30	44	30	30	44		1.12035	1.12434	0.364409	0.876905	0.799383	1.0679	0.776805	0.965107		1.16536	1.02082	0.829153	0.41164	1.11722	0.886849	0.898054	0.879895	0.892015	0.65818	1.00933	0.966439	1.05904	1.27904	1.01429	1.20534	1.03466
Q86T13	C-type lectin domain family 14 member A OS=Homo sapiens GN=CLEC14A PE=1 SV=1 - [CLC14_HUMAN]	33.67	11	94.493	21.2229	51.6025	6.354		0.9137	0.0387772		1.01306	0.782138		0.901917	0.0344122	104	30	44	30	30	44		1.25349	1.01221	0.862763	1.48676	1.07136	1.01576	1.02678	1.11254	1.02157	1.30886	1.11476	0.922158	1.21006	0.824162	0.961029	1.29404	1.09992	1.35003	1.05798	0.699298	1.22793	1.35652	1.09418	0.903445		1.15451
Q86UD1	Out at first protein homolog OS=Homo sapiens GN=OAF PE=2 SV=1 - [OAF_HUMAN]	9.52	2	60.8163	13.2277	30.6686	6.84424		0.916483	0.334841		1.00862	0.909774		0.908654	0.185412	104	31	43	30	31	43		0.470901	1.33635	0.920092	0.790937	0.609597	1.1049	1.756	1.04579	1.3005	0.382574		0.870642	0.529427	0.491942	0.808663	0.834512	1.40806	0.437533	0.70947	0.706477	1.12757	0.55667	0.983088	1.01327	0.993242	1.0486
Q86UN3	Reticulon-4 receptor-like 2 OS=Homo sapiens GN=RTN4RL2 PE=1 SV=1 - [R4RL2_HUMAN]	22.86	9	52.5723	13.5439	46.0765	7.62061		0.939977	0.33756		0.963375	0.50621		0.975712	0.658538	104	30	44	30	30	44		1.64887	0.963952	1.00798	1.36526	0.929652	0.946026	1.10395	1.24185		0.759207	1.01488	0.990455	0.620098	0.85147	1.08939	1.16229	1.32575	0.816885	0.333052	0.631584	1.03814	0.811058	1.00855	0.944063	1.24018	1.00696
Q8IZA0	Dyslexia-associated protein KIAA0319-like protein OS=Homo sapiens GN=KIAA0319L PE=1 SV=2 - [K319L_HUMAN]	7.91	7	67.2473	16.3955	115.586	6.04932		0.971307	0.616967		0.974875	0.624953		0.996339	0.949408	104	31	43	30	31	43		0.848419	0.795976	0.875235	1.13735	1.1866	0.940256	0.917355	0.890902	0.92561	1.10416		0.980173	1.2362	1.32237	1.16885	1.08971	0.841929	1.3408	1.52368	1.71444	0.980646	0.987728	0.977589	0.989686	1.0022	0.978153
Q92896	Golgi apparatus protein 1 OS=Homo sapiens GN=GLG1 PE=1 SV=2 - [GSLG1_HUMAN]	11.62	11	90.0616	17.7261	134.464	6.90283		0.872298	0.0103516		0.871888	0.00566079		1.00047	0.99114	104	31	43	30	31	43		0.776432	0.584984	0.968112	1.09989	1.01351	1.44672	1.37621	0.89531	1.23412	1.14774		0.858412	0.706639	0.78997	0.678415	1.10249	1.29944	0.966109	0.926907	0.743029	1.11768	1.04191	1.01712	0.913694	1.19063	1.08299
Q92956	Tumor necrosis factor receptor superfamily member 14 OS=Homo sapiens GN=TNFRSF14 PE=1 SV=3 - [TNR14_HUMAN]	18.73	3	81.8891	16.4266	30.3716	7.15186		1.19208	0.266104		1.05353	0.544602		1.13151	0.356735	104	29	45	30	29	45		0.803667	0.768424	1.60798	0.868504	0.782166	1.04131	1.30385	0.526755	0.9116	0.708627	0.97949	0.951589	1.12817	1.76547	1.07826	0.933332		1.35078	2.05991	2.06303	1.11158	1.05027	0.944454	0.909975	1.20965	0.947155
Q96AP7	Endothelial cell-selective adhesion molecule OS=Homo sapiens GN=ESAM PE=1 SV=1 - [ESAM_HUMAN]	16.67	5	75.5288	12.4895	41.1506	9.31982		0.96377	0.596132		0.977295	0.714667		0.986161	0.80075	104	31	43	30	31	43		1.01654	0.610132		1.20738	1.04767	1.11524	0.972946	0.745777	0.878799	1.56994	1.03551	0.769536	1.00958	1.88403	0.813687	1.03255	0.909884	1.95953	1.35188	1.53709	0.823212	1.08531	0.975609	0.673375	0.787108	1.01
Q9NQ38	Serine protease inhibitor Kazal-type 5 OS=Homo sapiens GN=SPINK5 PE=1 SV=2 - [ISK5_HUMAN]	22.93	22	80.8664	22.6685	120.637	8.06006		1.1499	0.0517746		1.06352	0.480148		1.08122	0.353988	104	30	44	30	30	44		1.02337	1.1175	1.13397	0.939179	0.963487	0.597856	1.1177	1.01957	1.37608	1.19908	0.565157	0.775299	0.883825	0.915428		1.28779	0.824618	0.929167	1.24406	1.16682	1.54073	0.945783	1.23678	0.940835	1.28445	1.2786
Q9NZT1	Calmodulin-like protein 5 OS=Homo sapiens GN=CALML5 PE=1 SV=2 - [CALL5_HUMAN]	75.34	9	258.633	42.9237	15.8828	4.43701		1.14608	0.18036		1.09289	0.425549		1.04867	0.614486	104	31	43	30	31	43		1.00938	0.539111	1.19576	0.960568	0.973028	0.572927	0.623361	0.684716	0.909175	1.8449		0.341968	0.957297	1.88861	0.64713	1.04529	0.995395	0.726233	1.33869	1.04908	0.462365	0.468949	0.710658	1.03198	0.67213	0.996047
Q9UBX7	Kallikrein-11 OS=Homo sapiens GN=KLK11 PE=1 SV=2 - [KLK11_HUMAN]	10.64	3	51.5874	14.3959	31.0388	8.93896		0.879849	0.479673		0.785467	0.116592		1.12016	0.267183	104	31	43	30	31	43		6.26984	0.291739	0.845758	1.65468	1.3731	1.07158	0.862915	0.848692	0.934791	2.88393		0.623715	1.3772	2.31893	0.696184	1.274	0.697349	2.06991	0.873487	1.38448	1.07943	0.512417	1.28942	1.45002	1.21967	1.19967
Q9Y624	Junctional adhesion molecule A OS=Homo sapiens GN=F11R PE=1 SV=1 - [JAM1_HUMAN]	18.73	5	69.97	13.7219	32.5625	7.89893		0.817512	0.00657657		1.02588	0.734496		0.796891	0.0032083	104	31	43	30	31	43		0.398208	1.06746	0.692166	0.835431	0.613509	0.97511	1.07112	1.11927	0.988064	0.701815		1.50794	1.14523	0.933101	0.839398	0.630907	0.756289	1.28535	1.4721	0.999104	0.848949	1.04473	0.782733	0.696326	0.522016	1.01163
P08473	Neprilysin OS=Homo sapiens GN=MME PE=1 SV=2 - [NEP_HUMAN]	23.73	15	81.871	15.928	85.4599	5.73193		0.927269	0.274868		0.98992	0.862575		0.936711	0.220864	102	32	41	29	32	41		1.05943	0.854709	0.930026	1.03019	0.934398	0.797415	1.12172	1.78926	1.02309	0.804414	0.844548	1.48017	0.872199	0.587959	0.683318	1.07895	1.13777	1.10245	0.798773		1.29882	0.945982	0.983414	0.936058	0.497801	0.816193
P08697	Alpha-2-antiplasmin OS=Homo sapiens GN=SERPINF2 PE=1 SV=3 - [A2AP_HUMAN]	17.92	7	54.9685	18.9898	54.5311	6.29053		0.960245	0.534842		1.03316	0.646738		0.929426	0.24763	102	31	42	29	31	42		0.555654	0.965855	0.948516	0.456722	1.20965	1.66531	0.953002	0.577466	0.933598	0.492488	0.937094	0.929541	1.34441	0.887479	0.703392	0.774436	1.1115	0.876005	1.12912		0.878345	0.997686	1.25899	1.31069	0.741912	0.65113
P01033	Metalloproteinase inhibitor 1 OS=Homo sapiens GN=TIMP1 PE=1 SV=1 - [TIMP1_HUMAN]	36.23	6	43.0957	8.94298	23.1555	8.104		0.982455	0.841801		1.11847	0.338498		0.87839	0.251387	101	28	43	30	28	43		0.554673	0.659952	0.652331	1.37191	0.682465	1.18121	0.752683	1.2567	0.75576	0.627175	0.835061	1.08843	0.983943	0.524761	0.929315	0.614153		1.18726	0.994466	0.734698	0.716064	0.935296	0.560592	0.57503	0.619762	0.790356
P01766	Ig heavy chain V-III region BRO OS=Homo sapiens PE=1 SV=1 - [HV305_HUMAN]	25	1	128.752		13.2184	6.56592		0.8509	0.164447		1.03779	0.745624		0.819913	0.0836647	101	28	42	31	28	42		1.13625	2.25106	1.53009	1.55233	0.918237	0.975062	1.56494	2.71157	1.33862	0.83107	0.733261	1.11958	0.887872	0.707652	0.747871	1.24137	0.805102	0.432867	0.729662	0.57009	0.727645	0.935229	1.01512	0.874984	0.846036	1.15574
P05387	60S acidic ribosomal protein P2 OS=Homo sapiens GN=RPLP2 PE=1 SV=1 - [RLA2_HUMAN]	57.39	4	77.0207	16.0697	11.6578	4.53857		1.03248	0.770995		1.05245	0.663458		0.981028	0.869743	101	32	41	28	32	41		0.775934	1.08207	0.921275	0.588361	1.23722	1.21654	0.69411	0.495427	1.49769	1.10209	0.528764	0.519585	0.531993	0.576215	0.490466	1.86507	0.834937	1.06431	1.13021		1.04364		1.26979	1.17798	1.35229	0.778508
P16035	Metalloproteinase inhibitor 2 OS=Homo sapiens GN=TIMP2 PE=1 SV=2 - [TIMP2_HUMAN]	30.91	7	102.9	15.0478	24.3831	7.48877		0.945236	0.159067		0.97307	0.389302		0.971396	0.365722	101	30	41	30	30	41		0.940969	0.843889	1.0045	1.11365	1.31622	1.17353	1.30145	1.01906	0.92371	1.21695		0.877336	1.06349	0.812549	1.16074	1.24345	1.28115	1.11835	0.797894	1.26512	1.04348	1.07749	1.10388	1.07106	0.99573	1.31487
P36896	Activin receptor type-1B OS=Homo sapiens GN=ACVR1B PE=1 SV=1 - [ACV1B_HUMAN]	6.14	2	97.3233	12.6555	55.9234	7.54736		1.0179	0.799642		1.00865	0.891716		1.00917	0.886089	101	28	43	30	28	43		0.857174	1.00988	0.748828	0.666403	0.854409	1.00279	1.2484	0.783073	1.01817	0.831757	0.853642	0.947075	1.42517	1.37764	0.837766	1.03327		1.23785	1.72304	1.57303	1.03919	0.718102	0.934002	0.865902	1.04476	0.637093
Q86TY3	Uncharacterized protein C14orf37 OS=Homo sapiens GN=C14orf37 PE=2 SV=1 - [CN037_HUMAN]	1.94	2	83.09		84.1207	4.33545		1.14454	0.119762		0.926367	0.305226		1.23551	0.00256628	101	29	42	30	29	42		1.19121	0.920597	1.21363	1.09765	1.13948	0.964067	0.978056	0.845785	0.920931	1.6422	1.03659	1.11021	1.28285	2.8262		1.30367	0.868081	1.51436	1.74829	2.63399	1.31678	1.23511	1.15784	1.15626	1.13869	1.16913
Q9BRK5	45 kDa calcium-binding protein OS=Homo sapiens GN=SDF4 PE=1 SV=1 - [CAB45_HUMAN]	29.56	8	46.8881	12.9568	41.7805	4.85596		0.953569	0.406731		0.978237	0.552403		0.974783	0.61722	101	29	42	30	29	42		1.11124	1.20009	1.28813	0.929836	1.12462	1.11029	1.39038	1.16706	1.05924	1.05358	0.837489	1.03949	0.777703	0.985483	0.866316	0.90752	1.249	0.977138	0.805828	0.897743	0.993207	1.0865	1.05919	0.895217	1.26334	0.823095
Q9H756	Leucine-rich repeat-containing protein 19 OS=Homo sapiens GN=LRRC19 PE=2 SV=1 - [LRC19_HUMAN]	7.84	2	62.6889	18.7507	42.3075	5.12256		0.99442	0.953537		1.0277	0.717572		0.967614	0.711755	101	28	43	30	28	43		1.88585	0.883136	0.742672	0.847831	0.94444	1.05967	1.07337	0.746518	1.29404	0.653087	0.934434	1.11962	0.502378	0.603157	1.26406	0.484541		0.99007	0.678545	0.646772	0.874134	1.15373	0.926411	0.953303	1.13594	1.42189
Q9HC84	Mucin-5B OS=Homo sapiens GN=MUC5B PE=1 SV=3 - [MUC5B_HUMAN]	7.15	20	154.244	34.6535	595.96	6.63916		0.928139	0.470003		0.939196	0.455954		0.988226	0.894582	101	32	41	28	32	41		0.657266	0.948497	0.88439	1.52936	0.869347	0.761272	0.974472	1.33577	1.52257	0.630116	0.705631	0.904982	0.902365	0.742135	0.727173	1.0286	0.588002	1.27475	1.16159		1.75213		0.993273	0.776767	0.916254	1.67032
O75309	Cadherin-16 OS=Homo sapiens GN=CDH16 PE=1 SV=1 - [CAD16_HUMAN]	9.17	6	51.7347	12.7388	89.8666	4.95752		0.951373	0.276829		1.08787	0.176323		0.874527	0.0203897	100	31	41	28	31	41		0.652748	1.34741	0.926086	1.06156	0.858426	1.03629	0.960644	1.22548	0.704713	0.769321		1.10634	0.886475	0.917342	0.752158	1.24025	0.935328	0.756149	0.922444		0.756043	0.840983	0.886055	0.885741	0.855604	0.933552
P01023	Alpha-2-macroglobulin OS=Homo sapiens GN=A2M PE=1 SV=3 - [A2MG_HUMAN]	31.14	35	106.094	37.0586	163.188	6.45557		1.10705	0.279649		1.04799	0.532481		1.05635	0.540265	100	31	41	28	31	41		1.42004	1.01542	1.22142	0.881131	1.60531	0.935952		0.911838	1.18493	0.811867	0.906631	0.81523	0.749822	0.606568	0.834053	0.697437	1.4818	0.983243	0.738688		1.03865	0.973971	0.880214	1.11614	0.984586	1.26922
P07237	Protein disulfide-isomerase OS=Homo sapiens GN=P4HB PE=1 SV=3 - [PDIA1_HUMAN]	28.35	14	59.0553	18.1909	57.0807	4.86865		1.1397	0.165982		1.07669	0.387382		1.05852	0.512419	100	31	41	28	31	41		1.32088	1.87319	1.23746	0.664751	1.38215	0.759003	1.23613	0.947446	1.04868	0.900901		1.06683	0.741402	0.855856	0.770578	0.763269	1.29336	0.698069	0.641971		0.856266	0.650867	1.26807	1.78479	1.14321	0.902231
P08236	Beta-glucuronidase OS=Homo sapiens GN=GUSB PE=1 SV=2 - [BGLR_HUMAN]	14.59	9	46.5141	13.8327	74.6847	7.02002		1.1754	0.0579157		1.0005	0.993684		1.17481	0.025261	100	31	41	28	31	41		1.6736	1.44157		0.787607	1.0549	1.64746	1.05238	1.14721	0.874619	0.998001	1.22864	0.914682	0.815572	1.11786	1.31789	0.970946	1.74474	0.663923	1.14855		1.18855	1.02941	0.585141	1.00964	1.43299	1.03855
P12277	Creatine kinase B-type OS=Homo sapiens GN=CKB PE=1 SV=1 - [KCRB_HUMAN]	21	6	75.8638	13.2446	42.6173	5.59229		0.90821	0.146858		1.02587	0.680303		0.88531	0.0512175	100	31	40	29	31	40		0.808791	1.05916	0.792103	0.923696	1.13442	1.01474	0.940854	1.15965	0.893134	0.761707		0.638024	0.749247	0.661331	0.734498	0.599044	0.920809	1.48806	0.909541	0.924217	0.989776		1.01241	0.703157	0.670656	1.04459
P13727	Bone marrow proteoglycan OS=Homo sapiens GN=PRG2 PE=1 SV=2 - [PRG2_HUMAN]	40.09	7	53.4965	13.7841	25.1893	6.75635		1.12819	0.031429		1.05128	0.241987		1.07315	0.13869	100	29	41	30	29	41		0.738052	1.32213		0.943318	0.918673	0.857997	1.11423	0.792575	0.90827	0.996287	1.22242	1.10067	1.0087	0.757473	1.10275	1.12551	1.10485	1.71185	1.13387	0.965308	0.890251	1.11602	1.01582	0.928805	0.891496	1.15945
P15848	Arylsulfatase B OS=Homo sapiens GN=ARSB PE=1 SV=1 - [ARSB_HUMAN]	6	3	74.2827	10.5065	59.6494	8.20654		0.932099	0.349576		1.00718	0.913638		0.925458	0.236221	100	31	41	28	31	41		0.70945	0.965274	0.901831	0.856662	1.14821	0.963154	0.870562	1.91642	1.51632	0.763597		1.11625	1.4106	1.24454	1.66338	1.0496	0.913018	0.869054	0.93182		1.5501	1.25781	0.644604	1.35479	1.58143	1.26591
P32926	Desmoglein-3 OS=Homo sapiens GN=DSG3 PE=1 SV=2 - [DSG3_HUMAN]	18.12	12	29.358	8.66795	59.5028	5.42725		1.22523	0.0417156		0.954153	0.586343		1.28411	0.00501097	100	31	40	29	31	40		0.901366	1.09307	0.941545	1.16439	1.11187	1.03703	1.06269	1.02813	1.53098	1.26878		0.53059	0.861178	0.877655	0.877724	1.169	0.73777	0.883942	0.901351	0.421952	0.89141		0.963386	1.06368	1.65872	1.80817
P54710	Sodium/potassium-transporting ATPase subunit gamma OS=Homo sapiens GN=FXYD2 PE=1 SV=3 - [ATNG_HUMAN]	50	3	30.6033	13.6323	43.1446	4.84326		0.882422	0.210188		0.899649	0.195318		0.980852	0.825827	100	31	43	26	31	43		1.21545		1.36218	1.36785	1.21321	1.25638	1.65066	0.76586	0.873916	1.01011	0.694845	0.940037	1.50503	2.12606	1.54351	0.868368	1.12907	1.92018	1.53722			1.18372	1.95569	1.64391	1.25092	0.531285
P55000	Secreted Ly-6/uPAR-related protein 1 OS=Homo sapiens GN=SLURP1 PE=1 SV=2 - [SLUR1_HUMAN]	67.96	4	48.6978	11.1431	113.066	7.88428		1.13672	0.0626759		1.10887	0.0905895		1.02512	0.64768	100	30	42	28	30	42		0.773243	1.09005	0.923236	0.785479	0.753909	0.986902	1.10197		0.706551	0.884037	1.25477	1.186	1.22756	1.56924	1.3951	0.723524	0.836821	1.68272		1.27265	0.792858	1.26415	0.712252	0.886075	0.63712
P58499	Protein FAM3B OS=Homo sapiens GN=FAM3B PE=1 SV=2 - [FAM3B_HUMAN]	25.11	5	53.4489	13.0943	10.1942	6.99072		0.922136	0.0717327		0.995257	0.909433		0.92653	0.0378458	100	30	42	28	30	42		0.5458	0.927706	0.982214	0.901571	0.921218	1.3545	1.18122	0.862812	0.817525	0.957097	0.950968	0.836431	0.798883	0.805331	0.838023	0.935408	1.22464	1.14627	0.885686		1.22321	0.979735	0.694009	1.26701		1.03533
P61106	Ras-related protein Rab-14 OS=Homo sapiens GN=RAB14 PE=1 SV=4 - [RAB14_HUMAN]	33.95	5	42.1266	8.19586	20.5877	7.43018		0.872419	0.0211714		1.00301	0.959209		0.869799	0.0133153	100	31	43	26	31	43		0.566861	0.831535	1.04184	1.01966	0.868399		1.01112	0.848799	1.02038	0.623666	0.958893	1.19217	0.836887		1.24341	1.17374	0.818971	1.46492	0.882438		0.939586	0.949759	1.25979		0.786688	1.25174
P63104	14-3-3 protein zeta/delta OS=Homo sapiens GN=YWHAZ PE=1 SV=1 - [1433Z_HUMAN]	41.22	6	100.53	23.982	27.7277	4.79248		1.09338	0.11843		1.03352	0.600561		1.05793	0.329864	100	31	40	29	31	40		1.55656	1.25194	0.890112	1.04836	1.18635	0.974421		0.930944	1.12549	1.34941	0.799287	0.768784	0.933873	1.26446	0.777081	1.08262	1.12461	0.796085	0.765626	0.518703	1.07605		1.28549	1.56245	0.947605	0.973897
Q8WUM4	Programmed cell death 6-interacting protein OS=Homo sapiens GN=PDCD6IP PE=1 SV=1 - [PDC6I_HUMAN]	22.7	17	71.3925	17.5086	95.9631	6.52197		0.900756	0.0869984		0.873954	0.0108525		1.03067	0.510559	100	30	41	29	30	41		1.3409	0.809081	1.13582	0.923682	1.19839	1.02077	1.2185	0.708963		0.850547	0.847694	0.907115	1.24482	0.754934	0.741668	0.811295	1.51999	0.886017	1.39117	1.21992	1.18883		0.903919	1.42743	0.751981	0.743751
O43291	Kunitz-type protease inhibitor 2 OS=Homo sapiens GN=SPINT2 PE=1 SV=2 - [SPIT2_HUMAN]	15.08	3	40.4817	9.31488	28.2098	8.29443		0.879263	0.133504		0.931976	0.26914		0.943439	0.467396	99	30	40	29	30	40		1.51659	0.989651	0.891939	0.859022	0.907054	1.02286	0.910187		0.969073	1.34236	1.20742	1.3309	1.31479	1.77549	1.18473	0.777477	0.733789	1.20605		1.61182	1.28611	0.8492	0.954014	0.973363	0.893935	1.5022
P01714	Ig lambda chain V-III region SH OS=Homo sapiens PE=1 SV=1 - [LV301_HUMAN]	25	2	84.8167	12.2858	11.3856	6.52197		0.930963	0.229882		1.06742	0.288628		0.87216	0.0366498	99	29	43	27	29	43		0.79098		1.00139	1.31119	0.704727	1.33843	0.770296	1.4186	0.893418	1.18184	1.09255	1.21133	0.962607	0.90269		1.07741	0.988367	0.753131	1.05725	0.788051		1.1753	1.04185	0.868678	0.812681	0.929459
P01860	Ig gamma-3 chain C region OS=Homo sapiens GN=IGHG3 PE=1 SV=2 - [IGHG3_HUMAN]	46.95	4	552.249	183.111	41.2604	7.89893		1.30687	0.000742283		1.01711	0.789148		1.28489	3.3125e-05	99	29	41	29	29	41		1.31337	1.08118		1.14308	1.14118	1.60062	0.83222	0.844903	0.913403	1.50062	0.992594	0.964491	1.01093	1.26783	1.13353	0.876031	1.20484	0.905799	1.65813	2.49476	1.40488	0.918675	0.867159	1.0571		1.18009
P02652	Apolipoprotein A-II OS=Homo sapiens GN=APOA2 PE=1 SV=1 - [APOA2_HUMAN]	21	4	40.5044	12.1431	11.1679	6.62451		0.920908	0.543191		0.840615	0.165056		1.09552	0.301284	99	30	42	27	30	42		0.716796	1.16844	0.811746		3.47175	2.85629		0.730984	0.854521	1.11651	0.667779	0.904874		0.756106	0.767355		1.70382	0.635105	0.774943	1.26783	0.703299	0.945007	0.735683	1.00771	0.828403	0.502545
P06280	Alpha-galactosidase A OS=Homo sapiens GN=GLA PE=1 SV=1 - [AGAL_HUMAN]	26.34	11	59.821	21.97	48.7349	5.60498		0.918337	0.134943		0.958309	0.365573		0.958289	0.368502	99	29	41	29	29	41		0.615114	0.942636	0.811869	0.908257	0.950519	1.45675	0.802936	0.937522	0.885192	0.820535		1.13469	1.07038	1.38638	1.18738	1.09715	1.07922	0.889295	1.02313	1.03853	0.880381	0.993233	0.754066	1.12523	1.18405	0.723554
P08519	Apolipoprotein(a) OS=Homo sapiens GN=LPA PE=1 SV=1 - [APOA_HUMAN]	15.11	2	38.702	10.5159	500.995	5.88428		1.09058	0.382156		1.06158	0.542163		1.02732	0.803363	99	30	42	27	30	42			0.751776		0.6167	1.42236	1.09613	1.06387	0.816511	0.962462		1.22232	1.11512	0.845824	1.03983	1.2561	1.12568	1.23522	1.94819	1.09717	1.34337	1.25775	1.45436	0.98856	1.21156	1.5091	0.979406
P08637	Low affinity immunoglobulin gamma Fc region receptor III-A OS=Homo sapiens GN=FCGR3A PE=1 SV=2 - [FCG3A_HUMAN]	27.56	7	55.3246	26.9952	29.0707	8.07471		0.811303	0.0160045		1.01026	0.904112		0.803063	0.017073	99	30	42	27	30	42		1.29519	0.965368		0.964385	0.895496		0.882739	0.674423	0.877231	1.17841	1.31586	1.15913	1.26689		1.36107	1.33708	1.92768	1.00013	1.27041	0.591417	0.907819	0.989994	1.11312		0.575668	1.56139
P08670	Vimentin OS=Homo sapiens GN=VIM PE=1 SV=4 - [VIME_HUMAN]	21.67	9	138.3	23.4915	53.6191	5.12256		1.0119	0.938604		1.05423	0.779		0.959843	0.807291	99	30	40	29	30	40		1.0882	2.69657	1.26677	0.733966	2.0963	0.495077		1.00626	0.653597	0.716262		0.521021	0.805762	0.426874	0.673017	1.79844	1.15191	0.803869	0.723519	0.296878	0.682405	0.725137	0.987388	2.67088	2.91592	0.957165
P09871	Complement C1s subcomponent OS=Homo sapiens GN=C1S PE=1 SV=1 - [C1S_HUMAN]	10.47	5	44.5929	9.88275	76.6348	4.95752		0.974356	0.60057		0.973687	0.577387		1.00069	0.987562	99	30	42	27	30	42		0.998161	0.895247	0.882477	1.00387	1.19131		1.1146	1.09032	0.942103	1.10039		1.01576	1.4724		0.576578	1.12889	0.949455	1.37211	1.13484	1.06938	0.957753	0.839859	1.08442		1.15402	1.12331
P13611	Versican core protein OS=Homo sapiens GN=VCAN PE=1 SV=3 - [CSPG2_HUMAN]	2.15	8	41.4238	11.5277	372.59	4.51318		0.961984	0.592664		0.880006	0.0428544		1.09316	0.0840554	99	30	42	27	30	42		1.04519			1.33273	1.21009	0.922849	0.946375	0.645699	1.13844	1.14783	0.40878	1.08923	1.1167	1.6378	1.56167	1.17033	0.909587	1.15913	2.23713	1.70541		0.731743	0.998292	1.04987	0.998206	1.08681
P20472	Parvalbumin alpha OS=Homo sapiens GN=PVALB PE=1 SV=2 - [PRVA_HUMAN]	44.55	4	81.6219	10.7932	12.051	5.18604		0.852581	0.135857		0.911753	0.276254		0.935101	0.374192	99	28	42	29	28	42		0.998449	1.24989	1.41509	0.810837	0.643666	3.17562	1.1966	1.36308	0.948798	1.00691			1.26022	1.32208	0.451945	1.31347	1.10762	1.53394	0.959858	1.66323	1.0839	0.960082	0.846357	1.24828	0.690606	0.621604
P27482	Calmodulin-like protein 3 OS=Homo sapiens GN=CALML3 PE=1 SV=2 - [CALL3_HUMAN]	53.02	6	106.933	34.1584	88.2225	6.03662		1.18539	0.303254		0.906353	0.439317		1.30787	0.0264702	99	28	42	29	28	42		1.00016	0.914743	1.28164	0.788079	1.55843	0.668852		0.592933	1.14537	1.25662	0.664232		0.950096	1.27086	0.850245	1.83435	0.711417	0.772174	0.708906	1.16508	0.834334	0.704872	1.11704	1.90396	1.0594	4.6358
P62258	14-3-3 protein epsilon OS=Homo sapiens GN=YWHAE PE=1 SV=1 - [1433E_HUMAN]	40.78	7	94.702	20.3667	29.1554	4.7417		1.04453	0.518531		1.09464	0.135106		0.954222	0.405662	99	29	41	29	29	41		1.92363	1.0153	0.886904	0.874743	0.716974	1.18907		0.954551	0.784296	0.714341	0.816199	1.07278	0.803257	0.6648	0.806704	0.736625	0.987401	0.95775	0.814988	0.539032	0.928542	1.01138	0.784589	0.860712	0.686411	0.666353
Q08174	Protocadherin-1 OS=Homo sapiens GN=PCDH1 PE=1 SV=2 - [PCDH1_HUMAN]	14.06	12	55.7154	16.2554	114.673	5.03369		0.9689	0.441491		1.00524	0.88284		0.963847	0.320658	99	28	42	29	28	42		1	1.00531	0.825256	1.00126	0.78895	0.953222	0.782566	1.17874		0.883811	0.969265	1.02217	1.00852	0.733823	1.35656	1.10858	0.880324	0.770997	1.09836	0.923337	1.05791	0.921116	0.899095	0.883771	0.868457	0.983858
Q13449	Limbic system-associated membrane protein OS=Homo sapiens GN=LSAMP PE=1 SV=2 - [LSAMP_HUMAN]	23.67	6	127.691	22.5923	37.3702	6.97607		0.993774	0.940871		1.026	0.704166		0.968593	0.564171	99	29	41	29	29	41		1.02654	0.792022	0.564837	1.08066	0.797788	0.860044		1.60029	0.706223	1.04593	0.968814	1.20741	1.4903	1.25002	1.32544	0.827787	0.998744	1.01953	1.33022	0.4642	0.647889	1.20038	0.678258	0.711865		0.584097
Q13477	Mucosal addressin cell adhesion molecule 1 OS=Homo sapiens GN=MADCAM1 PE=1 SV=2 - [MADCA_HUMAN]	13.09	4	87.542	11.462	40.1305	5.12256		0.931842	0.320932		0.919637	0.253579		1.01327	0.855111	99	30	40	29	30	40		0.806644	1.08439		1.31404	0.7167	0.837365		0.564469	0.947606	0.992421	1.04707	0.759191	1.302	1.27786	1.44996	1.25322	1.01046	0.397753	1.393	0.948769	1.21572	1.15826	1.59491	1.63109	1.16718	1.43606
Q13508	Ecto-ADP-ribosyltransferase 3 OS=Homo sapiens GN=ART3 PE=1 SV=2 - [NAR3_HUMAN]	7.2	3	48.8208	11.8071	43.8952	6.06201		0.79314	0.0189271		0.87658	0.128741		0.904812	0.173634	99	29	43	27	29	43		1.29986	0.552815	0.651326		0.806074	1.13554	0.822315	0.639685		1.1619	1.45881	1.05465		2.12514	1.19273		0.643524	1.64988	2.07436	1.19077	0.782242	0.919725	0.712504	0.92505	0.621951	0.956234
Q7Z7D3	V-set domain-containing T-cell activation inhibitor 1 OS=Homo sapiens GN=VTCN1 PE=1 SV=1 - [VTCN1_HUMAN]	9.93	3	56.593	10.9331	30.8588	5.31299		0.810765	0.0121251		0.854779	0.0438178		0.948508	0.450231	99	28	42	29	28	42		1.08202	1.10028	0.733661	0.456668	0.94323	1.53413	1.31133	0.555045		0.704707	1.08477	0.95926	0.777835	0.624678	1.06368	0.632536	1.47149	1.44375	1.33699	0.633454	0.954967	1.0257	1.67037	1.29375	1.06217	0.488936
Q8IUL8	Cartilage intermediate layer protein 2 OS=Homo sapiens GN=CILP2 PE=2 SV=2 - [CILP2_HUMAN]	6.83	7	43.4913	12.5967	126.211	8.22119		0.900691	0.178466		0.907142	0.148037		0.992889	0.918815	99	29	41	29	29	41		0.818714	1.11175	0.892999	1.07541	0.776003	0.687824	1.08736	1.09009	1.0014	0.758875		0.722344	0.844926	0.551848	0.655424	0.842659	1.30404	0.753421	0.59123	0.959659	0.935828	1.10989	1.63654	0.93743	0.963005	0.757187
Q92876	Kallikrein-6 OS=Homo sapiens GN=KLK6 PE=1 SV=1 - [KLK6_HUMAN]	29.1	5	103.411	31.047	26.8384	7.44482		1.19825	0.308945		0.866022	0.242526		1.38362	0.0290275	99	30	42	27	30	42		0.683264	1.726	1.06048	0.956311	0.930676		0.777777	0.525955	1.26977	0.752034		0.325235	0.874885		0.473203	1.81285	0.901376	0.464961	0.632874	0.241099	1.53693	0.716914	0.970589		2.44285	1.78458
Q93088	Betaine--homocysteine S-methyltransferase 1 OS=Homo sapiens GN=BHMT PE=1 SV=2 - [BHMT1_HUMAN]	43.84	13	93.1714	22.7453	44.9699	7.03467		1.00579	0.929248		0.949203	0.35792		1.05962	0.128156	99	29	41	29	29	41		1.77012	1.03245	0.932842	0.828184	1.17761	0.940162	0.794194	0.880597	1.80953	0.975771		1.39109	0.762032	0.665144	0.889065	0.84319	1.0395	0.792513	0.8338	0.258069	1.01149	1.15566	1.31672	0.859462		1.42557
Q99969	Retinoic acid receptor responder protein 2 OS=Homo sapiens GN=RARRES2 PE=1 SV=1 - [RARR2_HUMAN]	38.65	4	74.2895	17.0465	18.6058	9.08545		1.02912	0.696707		0.991545	0.900752		1.03789	0.602867	99	29	41	29	29	41		0.78687	1.29338		0.676562	0.904621	0.855238	1.39675	0.645104		0.737771	1.10835	0.800054	0.701433	0.562051	1.04264	0.868811	1.51707	0.890189	0.762195	0.675904	0.890148	0.736973	1.15091	0.878365	0.798253	1.00983
Q9NU53	Glycoprotein integral membrane protein 1 OS=Homo sapiens GN=GINM1 PE=2 SV=1 - [GINM1_HUMAN]	17.58	6	56.1318	10.28	36.8172	4.90674		0.772977	4.17422e-06		0.890788	0.0174496		0.867746	0.00242758	99	28	42	29	28	42		0.689355	1.06939	0.886359	0.996235	1.05101	1.08719	0.965454	0.969695		0.983566	0.986447	0.967958	1.08235	1.88454	1.21617	0.914332	0.779192	1.08541	0.929078	0.996106	1.09267	0.919097	1.16453	1.29244		1.27229
Q9UKU6	Thyrotropin-releasing hormone-degrading ectoenzyme OS=Homo sapiens GN=TRHDE PE=2 SV=1 - [TRHDE_HUMAN]	11.72	10	62.915	12.583	116.926	6.99072		0.879625	0.134024		0.94149	0.418524		0.93429	0.246349	99	30	42	27	30	42		1.10724	1.27601	0.917672		0.710988	0.80675	1.73935	0.72459	0.87222	0.81592		0.988176		0.799302	0.873929		1.37564	0.661132	0.43088	0.265936	0.982272	0.74347	1.06484	0.833223	0.81534	0.620676
P80370	Protein delta homolog 1 OS=Homo sapiens GN=DLK1 PE=1 SV=3 - [DLK1_HUMAN]	4.7	2	28.37	7.49548	41.2724	5.66846		0.756449	0.0897715		0.778549	0.0792378		0.971613	0.766632	98	28	40	30	28	40		1.54293	0.648885	0.814098	0.833998	0.950637	1.52005	0.810347	0.629788	0.806617	0.93197	1.37591	0.78294	1.98085	3.94309	0.666382	0.466139		0.916712	3.37092	1.57384	0.997671	1.21506	0.353938	1.06908	0.83825	0.575979
Q8N307	Mucin-20 OS=Homo sapiens GN=MUC20 PE=1 SV=3 - [MUC20_HUMAN]	6.63	3	58.4924	10.7343	71.9382	5.07178		0.942578	0.31488		1.07489	0.228667		0.876903	0.0358421	98	31	39	28	31	39		1.03095	1.20061	0.946792	1.65149	0.853625	0.78784	1.06228	1.0446	0.821757	1.075	0.811168	1.2363	1.19942	1.16931	1.462	1.40629	0.926907	0.842116	1.0147		0.954457		0.845901	0.864327	0.886784	0.944617
P01877	Ig alpha-2 chain C region OS=Homo sapiens GN=IGHA2 PE=1 SV=3 - [IGHA2_HUMAN]	52.94	3	217.194	71.2275	36.503	6.1001		0.995161	0.942659		0.897072	0.0625018		1.10934	0.052872	97	30	39	28	30	39		1.69099	1.31122		1.36023	1.74949	1.4761	1.25332	1.48711	1.25756	1.29705	0.95151	1.03741	0.903339	1.48409	0.755154	0.926842	1.05813	0.688311	0.871523		0.758958	1.40632	0.83141	1.05431	0.934502	0.974047
P04745	Alpha-amylase 1 OS=Homo sapiens GN=AMY1A PE=1 SV=2 - [AMY1_HUMAN]	60.27	6	1150.86	206.245	57.7309	6.93213		0.824751	0.122093		0.793891	0.0413025		1.03887	0.763115	97	28	41	28	28	41		0.676095	0.802529	0.851137	1.53899	0.932292	0.963258	0.470193	1.11933	1.53278	1.02228	1.10865	1.59908	0.869129	0.679627	1.51582	0.824283		0.891845	0.314183		0.907424	0.71007	0.859651	0.647532	0.262821	1.21245
P06454	Prothymosin alpha OS=Homo sapiens GN=PTMA PE=1 SV=2 - [PTMA_HUMAN]	21.62	3	71.6356	11.1338	12.196	3.77686		1.3107	0.00326502		1.01719	0.759074		1.28854	0.00107928	97	31	40	26	31	40		1.35765		1.49669	1.08886	1.18221	1.04608	0.858724	0.888503	0.931557	1.38688	1.01299	0.970688	1.60644	1.80912	1.31268	1.18112	1.36009	1.49314	1.55707			1.11201	1.06009	1.11315	1.07038	1.21251
P24158	Myeloblastin OS=Homo sapiens GN=PRTN3 PE=1 SV=3 - [PRTN3_HUMAN]	17.19	3	38.36	8.32182	25.3062	7.81104		1.18468	0.0701194		1.02608	0.784302		1.15457	0.113716	97	29	39	29	29	39		1.14684	1.25859	1.35443	0.89635	2.33442	1.13502	1.12885	0.964758	1.42837	1.19837	0.449517	0.803651	0.544606	1.13156	1.15388	1.3071	1.12026	0.989035	0.816508	0.682647	0.971305		0.793138	1.90582	1.21847	1.27767
P35052	Glypican-1 OS=Homo sapiens GN=GPC1 PE=1 SV=2 - [GPC1_HUMAN]	35.13	14	40.98		100.009	6.29053		0.989597	0.812569		0.977854	0.473026		1.01201	0.748355	97	29	40	28	29	40		1.0902	0.897822	1.03052	0.862141	1.0068	1.1161	1.17537	0.932396	1.05907	0.877538	0.954536	0.98117	0.85915	0.973988	0.75649	1.10303	1.09907	0.934783	1.23165		0.870182	1.26605	1.29295	1.02563	0.831473	1.26367
P54108	Cysteine-rich secretory protein 3 OS=Homo sapiens GN=CRISP3 PE=1 SV=1 - [CRIS3_HUMAN]	24.9	4		7.60002	121.812	5.14795		1.08397	0.625117		0.964097	0.774163		1.12434	0.434012	97	30	41	26	30	41		1.27613	0.815905	1.80446		1.0767	0.596394	1.08097	0.821256	2.10507	1.18343	0.538879	0.995279		0.759602	0.834376		0.806068	0.590259	0.802719		1.56259	0.769505	0.791347	2.01698	1.32008	2.34693
Q08188	Protein-glutamine gamma-glutamyltransferase E OS=Homo sapiens GN=TGM3 PE=1 SV=4 - [TGM3_HUMAN]	33.33	18	170.67	34.5025	76.5836	5.85889		1.08943	0.520697		1.07523	0.605966		1.01321	0.896137	97	28	40	29	28	40		0.776465	1.2079	1.05338	0.439772	0.65305	0.551628	0.696585	0.652922	1.67567	0.883396	0.79215	1.13171	0.433967	0.910122	0.58819	0.866401		0.762357	1.24791	0.435362	1.53926		0.803552	1.06521	1.14327	4.06627
Q6UX71	Plexin domain-containing protein 2 OS=Homo sapiens GN=PLXDC2 PE=1 SV=1 - [PXDC2_HUMAN]	21.93	10	117.808	16.7192	59.5455	6.45557		1.00043	0.994448		0.97713	0.58925		1.02385	0.652446	97	28	41	28	28	41		0.622614	0.951566	0.964779	1.20578	0.985131	1.17684	0.993205	0.632865	0.745482	0.896344	1.08608	0.741982	1.1162	1.31999	1.25051	1.11017		1.48976	1.1373		0.959206	1.08613	1.06061	1.02656	0.991948	1.02648
Q9H3G5	Probable serine carboxypeptidase CPVL OS=Homo sapiens GN=CPVL PE=1 SV=2 - [CPVL_HUMAN]	30.25	13	73.4974	22.243	54.1291	5.61768		0.912376	0.300639		0.946765	0.497325		0.963677	0.51443	97	30	39	28	30	39		0.72603	0.950506		0.736102	1.05729	2.30306	0.996313	1.26405	1.4305	0.908308	0.834155	0.55285	0.6009	0.974314	0.965739	0.875578	2.02066	0.937806	0.564003		1.12316	0.474572	0.898775	0.74453	1.06253	1.44025
Q9H6B4	CXADR-like membrane protein OS=Homo sapiens GN=CLMP PE=1 SV=1 - [CLMP_HUMAN]	23.32	6	59.8243	10.8693	41.2552	7.98682		1.10499	0.229674		1.16587	0.129823		0.947776	0.540657	97	30	38	29	30	38		0.750298	1.83118		0.964823	0.765601	0.987533	1.04619	2.45122	0.93551	1.12827	1.06472	0.900025	0.847497	0.944544	1.33857	1.02967	0.879354	0.603795	0.789379	0.680477	0.900914		0.911068	0.842948	0.696689	0.804986
E7ENV9	Aggrecan core protein OS=Homo sapiens GN=ACAN PE=4 SV=2 - [E7ENV9_HUMAN]	4.73	9		13.7399	250.22	4.08154		0.85854	0.00843737		0.874861	0.0091082		0.981345	0.685104	96	30	39	27	30	39		1.4215	0.92442	0.916012	1.11947	1.03186	1.2153	0.902136	1.23995	0.972778	1.5566	0.785901	0.898389	0.833581	1.08406	1.18083	1.37186	1.12893	1.81603	1.50832		0.83133		0.984651	1.19447	1.02388	1.16257
P01623	Ig kappa chain V-III region WOL OS=Homo sapiens PE=1 SV=1 - [KV305_HUMAN]	55.96	2	558.627	107.276	11.7389	8.90967		1.42247	0.000803256		1.08353	0.354408		1.31281	0.000580765	96	30	41	25	30	41			1.29037	1.44403		0.900461	0.748067	0.817513	1.44432	0.808718		1.38822	1.8066		0.673375	0.935813		0.857413	0.907121	0.824914	0.679274	0.876186	0.764627	2.12452	0.389457	0.855752	0.688742
P02538	Keratin, type II cytoskeletal 6A OS=Homo sapiens GN=KRT6A PE=1 SV=3 - [K2C6A_HUMAN]	53.19	3	512.467	132.172	60.0083	8.00146		1.21148	0.287077		1.25287	0.338531		0.966967	0.86894	96	31	38	27	31	38		0.310781	1.48118	2.73265	0.560362	0.794484	0.759625	0.720613	0.397949	0.720601	0.310745		0.538851	0.592634	0.66314	0.346897	2.74369	0.753135	0.798289	0.474476		1.07112		0.917912	0.768824	2.05959	0.629582
P11021	78 kDa glucose-regulated protein OS=Homo sapiens GN=HSPA5 PE=1 SV=2 - [GRP78_HUMAN]	45.87	21	79.7359	26.6337	72.2884	5.16064		0.903466	0.0743524		0.923928	0.155858		0.977853	0.695966	96	29	41	26	29	41		1.23257	1.13101	1.09555	0.937948	1.29189	1.00536	1.06226		0.825829	1.37588	0.772806	0.974432	0.783413	1.13684	0.795168	1.48615	1.20504	1.01595			1.02244	1.16928	1.33612	1.31841	1.4359	1.18719
P80723	Brain acid soluble protein 1 OS=Homo sapiens GN=BASP1 PE=1 SV=2 - [BASP1_HUMAN]	61.23	9	50.2767	12.1007	22.68	4.62744		1.19477	0.0631008		1.05611	0.609527		1.13129	0.221858	96	30	39	27	30	39		0.900123	0.71229			1.47816	0.726319	1.07127	0.743182	1.18571	1.11764	0.702272	0.820218		1.5259	0.763105		0.858835	1.70762	1.08489	1.4636	0.885304	1.13569	0.565693	2.05473	1.19462	0.981037
Q9H159	Cadherin-19 OS=Homo sapiens GN=CDH19 PE=2 SV=1 - [CAD19_HUMAN]	3.24	2	63.4805	8.65478	86.9482	4.729		0.819694	0.000983519		0.891009	0.0312365		0.919961	0.110264	96	31	38	27	31	38		1.67259	0.872407	0.859525	1.10679	1.07939	1.51103	0.752164	1.11867	1.18919	1.35941		1.0683	1.28867	1.06085	1.31604	1.59804	1.10116	0.848045	1.165		0.878472		1.36498	1.43727	1.07528	1.08435
Q9UBG0	C-type mannose receptor 2 OS=Homo sapiens GN=MRC2 PE=1 SV=2 - [MRC2_HUMAN]	1.83	2	54.5967	10.648	166.568	5.8335		0.8999	0.168761		1.04433	0.555202		0.861704	0.0352865	96	29	40	27	29	40		0.556002	1.68106	0.8539	0.745325	0.606259		0.886232	1.20603	0.792262	0.860671		1.2609	0.60177		0.707889	0.758557	0.975038	0.770441	0.898417	0.431362	0.957069	1.05634	0.745011		0.837795	0.895018
O94910	Latrophilin-1 OS=Homo sapiens GN=LPHN1 PE=1 SV=1 - [LPHN1_HUMAN]	5.7	6	75.4151	16.2057	162.614	6.59521		0.842311	0.00862467		0.873844	0.011204		0.963915	0.567901	95	30	37	28	30	37		1.09209	1.79903	0.970058	0.77436	0.932724	1.23348	1.16258	1.18634	1.31475	0.922155		1.01691	0.949954	1.09233	1.03161	1.02018	1.25695	1.23781	0.815268	0.981112	0.849966		1.01795	1.00157	1.10472
O95969	Secretoglobin family 1D member 2 OS=Homo sapiens GN=SCGB1D2 PE=2 SV=1 - [SG1D2_HUMAN]	22.22	2	51.21	7.29681	9.91834	8.25049		1.15838	0.138199		0.992079	0.941145		1.16763	0.0797391	95	30	37	28	30	37		0.570313	1.1436		0.715342	0.971767	0.85892	0.716766	0.870994	0.691286	1.02845		1.4195	2.43327	0.735606	1.07637	0.574756	0.82519	0.86035	1.92782	0.634194	0.838573		0.597459	0.718643	0.711363	0.798783
P00491	Purine nucleoside phosphorylase OS=Homo sapiens GN=PNP PE=1 SV=2 - [PNPH_HUMAN]	38.75	9	51.2862	12.2286	32.0972	6.94678		1.08275	0.180768		1.05798	0.392676		1.02341	0.691551	95	30	39	26	30	39		1.28377	1.11981		0.630543		1.21557	0.921504	0.951167	1.09884	1.23606		1.06351	0.6036	0.633075	1.30708	0.651489	1.2657		0.536261	0.969148	0.921982	1.01938		1.14334	0.898403	0.889935
P08195	4F2 cell-surface antigen heavy chain OS=Homo sapiens GN=SLC3A2 PE=1 SV=3 - [4F2_HUMAN]	17.78	10	54.2128	15.2772	67.9517	5.0083		1.01451	0.788482		1.09233	0.11745		0.92875	0.163089	95	27	40	28	27	40		0.716815	1.04515	1.01361	1.17565	0.702813	0.701632	1.19789	1.33207	0.64824	0.742622	1.05298	0.971726	0.688074	0.951204	0.861412	1.06993	1.03141	0.692706	0.818333		0.907172	0.994273	1.26788	0.582775		0.994466
P09467	Fructose-1,6-bisphosphatase 1 OS=Homo sapiens GN=FBP1 PE=1 SV=5 - [F16P1_HUMAN]	30.18	8	49.7282	15.9947	36.8188	6.99072		1.04435	0.505297		1.05105	0.36034		0.993622	0.898578	95	28	40	27	28	40		1.78475	0.800773	1.08943	0.77176	1.23618	1.33233		0.973237	1.1417	1.19337	0.593682	1.13126	1.11367	0.633464	0.620093	0.767521		1.0534	1.01737		1.12837	1.2469	1.02802	0.805673	0.918841	1.12501
P78417	Glutathione S-transferase omega-1 OS=Homo sapiens GN=GSTO1 PE=1 SV=2 - [GSTO1_HUMAN]	29.88	8	57.4527	22.1999	27.548	6.59521		0.942247	0.619354		1.01583	0.857034		0.927565	0.524966	95	29	38	28	29	38		0.721303	0.866552	0.871768	0.653337	1.30432	1.25104		0.682572	1.1093	0.906084	0.870557	1.2259	0.931166	0.849981	0.871066	0.721386	1.04217	0.957	0.790563	0.746109	0.869048		0.967655	1.49117	0.983779	1.99861
Q8NHJ6	Leukocyte immunoglobulin-like receptor subfamily B member 4 OS=Homo sapiens GN=LILRB4 PE=1 SV=3 - [LIRB4_HUMAN]	9.82	4	35.0775	9.19616	49.3247	6.66846		1.21481	0.0477147		1.09183	0.167032		1.11264	0.168289	95	28	40	27	28	40		0.741424	1.15399		0.80234	0.826719	0.920904	1.70403	1.15988	0.835867	0.730741	1.13111		0.791649	1.52437	1.52965	1.08938	1.03924	0.501618	0.684524		1.3164	1.04846	1.29634	1.20023	0.945204	0.793437
Q9UGN4	CMRF35-like molecule 8 OS=Homo sapiens GN=CD300A PE=1 SV=2 - [CLM8_HUMAN]	10.37	2		13.6915	33.1799	5.49072		1.15452	0.00470075		1.07187	0.100916		1.07711	0.124539	95	28	38	29	28	38		1.19784	1.18206		0.932406	0.889467	1.10807	1.17314	1.0759	0.811228	1.01959		1.02809	1.14667	1.04223	0.848805	1.00716	0.89617	1.28772	1.35834	1.00778	0.902505	1.11016	0.885105	0.835618	1.03833	0.84405
Q9UKY0	Prion-like protein doppel OS=Homo sapiens GN=PRND PE=1 SV=2 - [PRND_HUMAN]	14.2	3	27.7417	10.7769	20.2804	9.02686		1.07102	0.686546		0.925345	0.270568		1.15743	0.275332	95	29	41	25	29	41		0.79237	1.43685	0.818231		0.939903	1.23342	1.0603	0.592954	0.806744	0.811299	0.777521	0.887787		1.14906	1.11062		2.02527	1.38114	1.73328		1.69711	0.858142	0.954277	0.908254	0.917368	0.879359
Q9ULV1	Frizzled-4 OS=Homo sapiens GN=FZD4 PE=1 SV=2 - [FZD4_HUMAN]	4.28	3	72.1292	13.0524	59.8413	7.26904		0.804222	0.000396115		0.961508	0.46042		0.836417	0.000606258	95	28	40	27	28	40		1.18845	0.735081	0.882297	0.947667	0.785249	1.14033	1.06441			0.975067		0.98114	1.2784	1.24463	0.636245	1.01445	0.714674	1.68628		0.97092	1.0341	1.055	1.09975	1.08766	1.03256	0.791383
O95274	Ly6/PLAUR domain-containing protein 3 OS=Homo sapiens GN=LYPD3 PE=1 SV=2 - [LYPD3_HUMAN]	26.01	8	61.236	18.7819	35.9476	7.75244		1.22892	0.0103673		0.988476	0.894218		1.24324	0.0127003	94	29	39	26	29	39			0.960572		0.820001	1.00268	0.833534	0.985619	0.741891	1.42303			0.957919	0.929884	1.2713	1.02595	1.3504	0.960485	1.15383	1.27711	1.77607	1.39232	1.05081	1.03538	1.00406	1.62479	1.44324
P00338	L-lactate dehydrogenase A chain OS=Homo sapiens GN=LDHA PE=1 SV=2 - [LDHA_HUMAN]	22.59	5	103.515	31.3487	36.6654	8.26514		1.16769	0.0469075		1.11388	0.279614		1.04831	0.598732	94	28	40	26	28	40		1.09175	1.32722	1.135		1.79865	0.813231		0.76905	1.13018	0.814465	0.895905	0.995126		0.591093	0.769402		1.37145	1.21019	0.706412	0.760424	0.960861	0.58551	1.44856	1.25615		1.05858
P01702	Ig lambda chain V-I region NIG-64 OS=Homo sapiens PE=1 SV=1 - [LV104_HUMAN]	14.41	2	41.4324	12.2632	11.4465	4.89404		0.918911	0.1585		0.961674	0.474968		0.955533	0.249962	94	28	40	26	28	40			1.25187	1.0315	1.08038	0.993652	1.04293	1.14094	1.19969				2.00907	1.21824	0.768349	0.977756	0.959572	0.848511	1.00717	0.933957	1.55757	0.754966	1.06463	0.604847	0.743238	0.86072	1.30593
P60022	Beta-defensin 1 OS=Homo sapiens GN=DEFB1 PE=1 SV=1 - [DEFB1_HUMAN]	44.12	2	93.7425	24.0291	30.7717	5.92236		1.25634	0.00420552		1.04421	0.521994		1.20314	0.00870341	94	26	40	28	26	40		0.796333	1.02806		1.15222	1.20572	1.92519	1.45312	0.970978	0.812091	0.933372	1.13168	1.09467	1.02413	1.20588	1.33761	1.00869		1.04332	1.2153	1.33467	1.30988	1.09939	1.17126	1.26452	1.25981	1.15094
Q03405	Urokinase plasminogen activator surface receptor OS=Homo sapiens GN=PLAUR PE=1 SV=1 - [UPAR_HUMAN]	20.6	4	138.79	22.359	36.9533	6.65381		0.90494	0.0976495		1.00206	0.968273		0.903082	0.0678289	94	27	39	28	27	39		0.853446	0.984402		0.932291	1.02986	1.09483		1.0584	1.02612	1.07391	1.0216	1.23214	1.08679	1.24665	1.79213	0.994961		1.1382	1.16534	0.9541	1.14955	1.65657	1.09228	0.982321	0.905426	0.971875
Q96GW7	Brevican core protein OS=Homo sapiens GN=BCAN PE=1 SV=2 - [PGCB_HUMAN]	3.95	3	64.7767	8.20858	99.056	4.64014		1.29705	0.0102458		1.06577	0.439785		1.21701	0.0303403	94	28	38	28	28	38		1.01181	0.82446	1.42925	1.11544	1.12745	0.749054	1.28518	0.748538	0.956062	1.46301		1.10068	1.42386	0.874995	1.48264	1.35246	0.988072	1.49229	2.21355	2.10363	1.58649	1.45217	1.36917	0.444543
Q99497	Protein DJ-1 OS=Homo sapiens GN=PARK7 PE=1 SV=2 - [PARK7_HUMAN]	41.8	6	69.4549	12.2389	19.8785	6.78564		1.07451	0.392803		1.18021	0.0528599		0.910442	0.245443	94	28	40	26	28	40		1.58725	1.45535	0.980123	0.940988	0.789616			0.887128	0.758325	1.01906	0.773693	0.888542	0.754506		0.656949	0.781962	1.12783	0.495985	0.938481	0.996036	0.592445	1.08019	1.04388			1.07959
Q99519	Sialidase-1 OS=Homo sapiens GN=NEU1 PE=1 SV=1 - [NEUR1_HUMAN]	28.67	9	42.504	15.4839	45.4386	5.88428		1.08868	0.131829		1.06801	0.262462		1.01936	0.733696	94	28	40	26	28	40		0.76237	1.14894	0.884634	1.07197	1.00088		1.19278	1.01403	0.855117	0.850801		0.836641	0.706189		1.42402	1.09136	0.735976	0.99584	1.29665	0.646568	1.07807	1.04686	0.845023			0.80964
Q9NPF0	CD320 antigen OS=Homo sapiens GN=CD320 PE=1 SV=1 - [CD320_HUMAN]	19.15	5	75.2846	12.1989	28.9721	4.75439		0.993483	0.921962		0.952699	0.480244		1.04281	0.510802	94	28	38	28	28	38		1.30254	0.93439		0.736818	0.688084	1.08989	1.37427	0.572016	0.952723	0.831976		0.958803	1.41738	1.5015		1.0126	0.988163	1.54584	1.60186	1.50204	0.838185	0.984627	0.896609	1.07099	1.11007	0.766912
P19961	Alpha-amylase 2B OS=Homo sapiens GN=AMY2B PE=1 SV=1 - [AMY2B_HUMAN]	58.9	3	1201.57	277.722	57.673	7.09326		0.755765	0.125437		0.880239	0.395576		0.858591	0.340513	93	30	37	26	30	37		0.484511	1.03741	0.909031	1.32457		0.948813	0.701215	1.2747	2.2065	0.707648		1.39887	0.31418	0.973821	2.88794	0.274968	0.555332		0.4409	0.258448	1.19393			0.890995	0.844706	0.94072
P02649	Apolipoprotein E OS=Homo sapiens GN=APOE PE=1 SV=1 - [APOE_HUMAN]	33.12	10	67.3893	18.1189	36.1318	5.73193		0.979058	0.594197		1.01667	0.72533		0.963009	0.398792	92	28	36	28	28	36		0.994453	1.25108	1.30533	0.921555	1.09984	1.00687	1.16822	0.903954	0.950612	0.903141		0.98558	0.915476	0.886191	1.51262	1.35929	1.41153	0.896329	1.03427	1.3782	1.15654		1.21075	1.05866		0.972259
P11597	Cholesteryl ester transfer protein OS=Homo sapiens GN=CETP PE=1 SV=2 - [CETP_HUMAN]	20.69	9	70.1373	18.5758	54.7212	6.0874		1.14428	0.225524		1.22291	0.0807862		0.935707	0.482899	92	26	38	28	26	38		0.701994	1.5833	0.676862	0.557025	0.358219	0.598497	0.818092	0.832594		0.760605	1.95763	0.958736	0.547627	0.544608	0.713357	0.636837	0.802647	0.386438	0.384274		0.772926	1.1155	0.401462	0.42233	0.285574	0.591834
P35241	Radixin OS=Homo sapiens GN=RDX PE=1 SV=1 - [RADI_HUMAN]	19.04	2	76.9713	43.4363	9.87088	8.48486		0.935658	0.226911		0.904166	0.0485654		1.03483	0.459179	92	28	37	27	28	37		1.5167	1.03102	1.06858	1.25556	1.06816	1.31445	1.04174	0.934727		1.32634		0.729146	1.0275	0.952471	1.00474	1.101	1.37812	0.908212	1.63879		0.99169	0.743052	0.945012	1.2983	0.953572	0.858404
Q86YT9	Junctional adhesion molecule-like OS=Homo sapiens GN=AMICA1 PE=1 SV=1 - [JAML1_HUMAN]	8.38	3	43.0312	7.78485	44.3109	7.12256		1.20622	0.000611458		1.22276	0.00707823		0.986472	0.820774	92	27	41	24	27	41			1.10418	0.95054	0.935778		0.71964	0.741334	1.2929	0.839145		1.32753		0.930559	0.829621	1.52892	1.03747	0.939669		0.904176	1.09326	0.83669	1.1892		0.737573	0.804776	0.976412
O60437	Periplakin OS=Homo sapiens GN=PPL PE=1 SV=4 - [PEPL_HUMAN]	18.28	29	59.5888	21.7003	204.623	5.60498		1.15097	0.138335		1.02204	0.852672		1.12616	0.301591	91	26	39	26	26	39		0.826782	1.38934	1.35432	1.03727	1.03502	0.646646	0.847303	0.777069	1.35964	0.966129	0.259257		0.985339	0.830524	0.554227	1.2871		0.73039	0.763002		1.44484		1.23528	1.09192	1.22036	0.961781
O95967	EGF-containing fibulin-like extracellular matrix protein 2 OS=Homo sapiens GN=EFEMP2 PE=1 SV=3 - [FBLN4_HUMAN]	16.03	5	47.6678	12.429	49.3723	4.94482		0.938889	0.488469		0.90254	0.181915		1.04027	0.48246	91	25	37	29	25	37		1.13546	1.05177		0.923585	1.30939	1.15672	1.42887	0.946091		1.08481	1.06069	0.936777	1.14823	1.35357	0.789201	0.878719	1.08385	2.66504	1.93171	1.40912	1.0299	0.950371	1.31095	1.18963	1.20895	1.04802
P01619	Ig kappa chain V-III region B6 OS=Homo sapiens PE=1 SV=1 - [KV301_HUMAN]	37.96	2	357.296	202.712	11.6278	9.24658		1.01837	0.756805		1.05769	0.628532		0.962826	0.717465	91	28	38	25	28	38			1.58154		1.33593	0.900405	0.875334	0.910017	1.35943	0.900062		1.06716	1.51519	1.05922	0.756405	1.14607	1.02508	0.907873	1.17667	1.02965		0.887485	0.830829	0.883407	0.640629	0.619926	0.674068
P04207	Ig kappa chain V-III region CLL OS=Homo sapiens PE=1 SV=2 - [KV308_HUMAN]	24.81	1	35.2484	19.4602	14.2662	8.51416		1.20983	0.0341725		1.13814	0.0727955		1.06298	0.415725	91	27	38	26	27	38		0.863217	1.38471	1.00394	1.22091	0.812403	0.79296	0.906902	1.01087	0.815544	0.821572	0.979897	1.79687	0.85325	0.683385	1.08402	0.85719		1.45157	1.19989		0.673823		0.770389	0.61994	0.813497	1.13309
P08582	Melanotransferrin OS=Homo sapiens GN=MFI2 PE=1 SV=2 - [TRFM_HUMAN]	18.7	11	60.8946	12.523	80.1633	5.93506		0.927694	0.186393		1.03557	0.528615		0.895826	0.0676639	91	28	36	27	28	36		0.811703	1.00311		1.07534	1.05407	0.924131		0.847064	1.07695	0.797137	1.16382	0.977195	1.01049	1.26658	0.731495	1.13035	1.18934	0.978621	0.762758		1.00169	1.43552	1.31076	1.12657	0.779638	1.05424
P13284	Gamma-interferon-inducible lysosomal thiol reductase OS=Homo sapiens GN=IFI30 PE=1 SV=3 - [GILT_HUMAN]	18.4	3	52.8639	11.8284	27.945	4.88135		1.0381	0.656128		0.976474	0.723634		1.06311	0.318592	91	24	39	28	24	39		1.02618	0.760541	0.815545	1.06653	0.917648	1.71905	0.954221	0.966712	0.932941	1.21129	1.25302		1.11128	2.46875	1.38294	1.07788	1.05171	0.979665	1.28961	1.8362	1.03029	0.807805	0.636084	1.09923		0.993102
P18669	Phosphoglycerate mutase 1 OS=Homo sapiens GN=PGAM1 PE=1 SV=2 - [PGAM1_HUMAN]	20.87	4	51.5889	12.5948	28.7858	7.18115		1.10376	0.24889		1.04838	0.497758		1.05282	0.513528	91	29	36	26	29	36		1.11478	0.965748	1.36986	0.892016	1.27526	1.07786			1.18233	1.15597		1.09754	0.624976	1.07991	0.892099	0.748467	1.23546	1.25021		1.2476	1.48705		1.08498	1.63013	1.05736	0.929612
P78380	Oxidized low-density lipoprotein receptor 1 OS=Homo sapiens GN=OLR1 PE=1 SV=1 - [OLR1_HUMAN]	30.04	6	46.7803	12.3264	30.9395	7.28369		1.01255	0.840481		0.960387	0.445352		1.05431	0.364311	91	26	39	26	26	39		0.571897	0.928717	0.992366	0.972297	1.01191		1.72237	1.0859	1.01543	1.04481	0.97303	0.941788	1.10623			1.30552	1.18088	0.901831	0.834399	1.02235	1.08983	0.813113	0.932248		1.20981	1.09722
Q15485	Ficolin-2 OS=Homo sapiens GN=FCN2 PE=1 SV=2 - [FCN2_HUMAN]	28.43	7	90.0785	15.1207	33.9795	6.771		0.913959	0.387365		0.919887	0.382998		0.993555	0.942351	91	28	39	24	28	39		1.96223			1.29617	0.961938		2.88196	1.00882	0.919282	0.997891	1.15139	0.838954	1.15987		1.3001	1.07546	1.10508	1.37807	1.22023	0.68327		0.697959	1.33822		1.05707	0.990736
Q16849	Receptor-type tyrosine-protein phosphatase-like N OS=Homo sapiens GN=PTPRN PE=1 SV=1 - [PTPRN_HUMAN]	5.62	4	77.4867	11.3081	105.781	7.10791		1.08416	0.291593		0.929785	0.154663		1.16603	0.0263236	91	26	36	29	26	36		1.20749	0.85143		1.17603	1.41148	1.08419	1.05029	0.829288	1.01273	1.96535	1.16438	1.04359	1.6088	1.42675	0.898844	1.2226	1.07129	1.35897	1.39677	1.79514	0.96543	1.09653	1.16278	1.24035	0.974215
Q8NC42	E3 ubiquitin-protein ligase RNF149 OS=Homo sapiens GN=RNF149 PE=2 SV=2 - [RN149_HUMAN]	10.25	4	41.9139	11.3497	43.137	6.53662		0.900398	0.0961274		1.00503	0.930694		0.895895	0.111555	91	29	37	25	29	37		0.692689	0.971847		0.855297	1.0054	0.969858	1.28665		1.05988	0.951189		0.99145	1.05502	1.21622	1.13017	0.96929	0.895333	1.16803			1.11212	1.01058	1.04758	1.10903	0.989017	1.0325
O60279	Sushi domain-containing protein 5 OS=Homo sapiens GN=SUSD5 PE=1 SV=3 - [SUSD5_HUMAN]	10.02	6	48.4903	10.5237	67.9785	4.90674		1.08046	0.202615		0.976682	0.690222		1.10626	0.0472822	90	27	36	27	27	36		1.3242	0.747447		1.16758	1.04689	1.0287	0.951949	1.34853	0.984069	1.77943	1.31781	1.0122	0.998237	1.5862	1.61934	1.22965		1.46197	1.6115	1.1707	0.936698		0.851335	0.965556	0.836822
O75071	EF-hand domain-containing protein KIAA0494 OS=Homo sapiens GN=KIAA0494 PE=1 SV=1 - [K0494_HUMAN]	14.34	6	46.6164	12.3875	54.9972	6.31592		0.834682	0.00977896		0.935466	0.2229		0.892264	0.0399802	90	24	39	27	24	39		1.58803		0.83331	1.05393	0.91176	1.05997	0.967698	1.06496	0.581793	1.19867	0.971965	1.25774	1.00194	1.23291	1.06079	0.788389	0.900568	1.70731	1.31577	1.73412		0.977745	1.11154	1.04009	0.758349	0.992705
P04066	Tissue alpha-L-fucosidase OS=Homo sapiens GN=FUCA1 PE=1 SV=4 - [FUCO_HUMAN]	12.23	5	42.4314	14.065	53.6547	6.84424		1.06167	0.403271		1.0489	0.458237		1.01217	0.854981	90	28	36	26	28	36		1.13575	1.34049	0.994431	0.956763	0.877316	1.20048	0.94876	1.28621		0.625886		0.974136	0.809674	0.589097	0.919386	0.919482	1.21845	0.398025	0.579025		0.882984	0.760391	0.861198	0.879446	1.1275
P10412	Histone H1.4 OS=Homo sapiens GN=HIST1H1E PE=1 SV=2 - [H14_HUMAN]	34.7	5	74.8378	20.8408	21.852	11.0337		1.30414	0.241266		0.964476	0.847467		1.35218	0.184048	90	27	38	25	27	38			1.36853		0.821922	0.739356	0.80469	0.992921	0.482152	2.17523		0.585486		0.755155	0.589926	0.513446	0.693003	0.702085	0.775805	0.780128	1.65955	1.79667		0.679553	1.06629	1.13253	1.43305
P62491	Ras-related protein Rab-11A OS=Homo sapiens GN=RAB11A PE=1 SV=3 - [RB11A_HUMAN]	15.74	3	70.6234	10.6889	24.3784	6.56592		0.937337	0.19126		0.973647	0.671778		0.962707	0.546781	90	27	37	26	27	37		0.90917	0.963834	0.984256	0.912254	1.02288	1.03416		1.04248	1.00608	0.999922		0.998374	0.843508	0.708214	1.087	0.82316		0.69816	0.782365		0.824043	0.938948	1.00157	1.47033	0.728602	0.755092
Q02747	Guanylin OS=Homo sapiens GN=GUCA2A PE=1 SV=2 - [GUC2A_HUMAN]	37.39	4	43.7128	11.6881	12.3802	4.58936		1.11361	0.417916		0.977411	0.689621		1.13935	0.22869	90	25	39	26	25	39		0.754756	0.791599	1.09436	0.977193	1.09678	0.924947				1.26385	1.45221	1.16632	1.32814	1.97229	0.499855	1.1432		1.531		1.40252	1.09791	1.29082	1.08815	0.852002	1.00201	1.04408
Q9UN70	Protocadherin gamma-C3 OS=Homo sapiens GN=PCDHGC3 PE=1 SV=1 - [PCDGK_HUMAN]	12.85	10	67.3667	16.001	101.016	5.21143		0.994783	0.925802		1.13437	0.00993527		0.876944	0.00926096	90	22	39	29	22	39		0.615545	1.03774	0.839275	0.854067	0.664891	1.04667	0.928439	0.930716	1.04453	0.438413	1.09764		0.700931	0.831809	1.07126	1.04786	0.619492	0.672124	0.785157	0.79549	1.09899	1.04134	0.923729	1.026		1.09843
Q9Y376	Calcium-binding protein 39 OS=Homo sapiens GN=CAB39 PE=1 SV=1 - [CAB39_HUMAN]	12.02	4	49.4044	13.3471	39.8437	6.88818		1.0484	0.510086		0.948645	0.3818		1.10516	0.105428	90	25	39	26	25	39		1.04477	1.02279	0.966215	0.771274	0.773495	1.26748	0.774317	0.756947	1.18271	0.763605			0.89124	0.915403	0.838447	0.816235		0.677688	1.50592		1.11573	0.875421	0.784073	1.26673	0.734223	1.13363
O00592	Podocalyxin OS=Homo sapiens GN=PODXL PE=1 SV=2 - [PODXL_HUMAN]	11.83	6	37.7223	10.2066	58.5991	5.49072		0.888278	0.0455118		0.889279	0.0203222		0.998874	0.982932	89	26	37	26	26	37		1.28501	1.02912			0.83009	1.0885	1.09797	1.40678	1.18704	1.07031	0.656029	0.981579		1.28415	0.951635		1.42904	0.735089	1.30674	1.19673	1.23527	0.899386	1.04082	1.38215	0.941768
P08572	Collagen alpha-2(IV) chain OS=Homo sapiens GN=COL4A2 PE=1 SV=4 - [CO4A2_HUMAN]	4.96	7	49.03	9.83976	167.449	8.66064		1.00869	0.905051		0.99047	0.864575		1.01839	0.759481	89	25	39	25	25	39		0.756319	0.841939	0.808222	0.722951	0.916906		1.47361	0.771714	1.19722	0.819533	0.997561	0.881006	1.1546		0.734391	0.876363		0.562673	0.943496	1.50537	0.92316	0.936805	0.842165
Q5JS37	NHL repeat-containing protein 3 OS=Homo sapiens GN=NHLRC3 PE=2 SV=1 - [NHLC3_HUMAN]	17.87	7	73.2053	15.2206	38.2585	6.43018		1.10579	0.197081		1.02695	0.67465		1.07677	0.259056	89	28	40	21	28	40		1.22539				1.11362		0.850804	1.08973	1.49849	1.05174	1.10467	1.25834			1.32647		1.00578	0.814209	1.30958	1.12641		1.08182	0.697608		0.815628	1.15622
P07204	Thrombomodulin OS=Homo sapiens GN=THBD PE=1 SV=2 - [TRBM_HUMAN]	14.96	5	65.1068	25.3658	60.2892	4.91943		0.906414	0.235735		0.92127	0.288954		0.983875	0.82108	88	29	33	26	29	33		0.608276	0.8257		1.82281	1.15026	1.09343	1.03743	0.846642	1.01675	0.418065		1.02128	1.3817	0.994095	0.980449	1.66373	0.944434	1.88164	1.31285		1.02533		1.46271	0.924103	1.06918	0.927806
P15151-3	Isoform Gamma of Poliovirus receptor OS=Homo sapiens GN=PVR - [PVR_HUMAN]	25	7		30.8081	39.2797	6.21436		1.0251	0.712259		1.01622	0.768894		1.00873	0.882227	88	27	36	25	27	36		0.713604	0.753853	1.06331	1.08927	0.907828	1.24567				0.791871	1.13347	1.09563	1.17667	0.783178	0.96525	1.28344	1.1392	0.90747			0.908905	1.29624	1.01831	0.970511	1.03229	1.17436
P17813	Endoglin OS=Homo sapiens GN=ENG PE=1 SV=2 - [EGLN_HUMAN]	7.9	4	42.3767	7.94922	70.5331	6.60986		0.877812	0.0349276		1.02258	0.714474		0.858431	0.0158308	88	29	35	24	29	35		0.997188		0.813125	1.22916	0.976181	0.981747	0.970854	1.53467	0.880098	0.929947	1.02859	1.02008	1.02	0.702245	1.33418	1.51773	1.03546	0.781656	0.942291				1.34868	0.968734		1.18766
P22735	Protein-glutamine gamma-glutamyltransferase K OS=Homo sapiens GN=TGM1 PE=1 SV=4 - [TGM1_HUMAN]	6	4	167.176	51.1157	60.5181	5.98584		1.02695	0.764268		1.13505	0.247851		0.904759	0.312137	88	29	35	24	29	35		0.644451	1.50424	1.20503	0.714367	0.812813		1.01944	0.647602	1.72963	0.745652		0.723176	0.597777		0.594569	1.14145	0.866245	1.1404	0.800945		1.82269		1.0627		0.857984	1.30014
P30047	GTP cyclohydrolase 1 feedback regulatory protein OS=Homo sapiens GN=GCHFR PE=1 SV=3 - [GFRP_HUMAN]	80.95	4	143.668	41.0999	21.0437	7.53271		0.953958	0.497995		1.0543	0.370469		0.904827	0.0846915	88	27	35	26	27	35		0.645207	1.27363	0.86948	0.869655	1.10785	1.07719	0.681307	1.17383	0.948108	0.637437			1.00556	1.05827	1.85622	0.844286	1.013	1.00967	0.85708		0.811158		1.15063	0.932917	0.819815	1.17398
P55017	Solute carrier family 12 member 3 OS=Homo sapiens GN=SLC12A3 PE=1 SV=3 - [S12A3_HUMAN]	6.76	6	78.6007	20.9419	59.4417	5.23682		0.773839	0.0693583		0.82186	0.142568		0.94157	0.563499	88	28	34	26	28	34		1.45533	0.871564	0.863189	0.955517	1.84737	0.494629	1.37514	1.0068	1.21575	0.548811		1.04951	2.27442	0.40109	0.543446	0.59371	1.071	0.751906	3.11298		1.45511		0.711646	1.61759	0.753873	0.692059
Q04760	Lactoylglutathione lyase OS=Homo sapiens GN=GLO1 PE=1 SV=4 - [LGUL_HUMAN]	29.89	5	39.8984	10.1358	20.7642	5.31299		0.894963	0.332622		0.96281	0.697944		0.929532	0.325043	88	25	37	26	25	37		1.15621	0.742171	0.767443	1.07402	0.606225	2.91567	0.824602	0.960688	0.605052	0.85084	0.891264		0.545058	0.748649	1.06452	0.772644		1.13212	1.01454		0.723237		1.08923	1.1774	0.884045	0.795716
Q14894	Thiomorpholine-carboxylate dehydrogenase OS=Homo sapiens GN=CRYM PE=1 SV=1 - [CRYM_HUMAN]	7.96	2		9.08239	33.7544	5.13525		1.02394	0.748069		0.937449	0.189017		1.09226	0.187788	88	29	35	24	29	35		1.52833	1.24461	1.02736	1.0829	1.27891		0.878914	0.97359	1.04191	1.29617		1.37881	0.993282		1.05913	1.20196	1.45119	0.830767	0.851605		1.10561		1.3103		1.31293	0.995976
Q8WWZ8	Oncoprotein-induced transcript 3 protein OS=Homo sapiens GN=OIT3 PE=1 SV=2 - [OIT3_HUMAN]	4.22	2	37.045	8.09575	59.9825	5.57959		0.858199	0.0566581		0.952629	0.538457		0.900874	0.197748	88	29	35	24	29	35		0.986325	1.15635	1.12462	0.911338	0.524262		1.01889	0.842777	0.65883	1.55099		1.0934	1.00053		1.09404	0.949171	1.45643	1.0285	1.49376		0.793957		1.0751		0.627337	1.22695
H7C2F2	CD99 antigen (Fragment) OS=Homo sapiens GN=CD99 PE=4 SV=1 - [H7C2F2_HUMAN]	12.94	2		8.8357	20.6071	5.2749		1.09372	0.235559		0.939214	0.313745		1.16451	0.00651906	87	24	37	26	24	37		1.74344			1.30243	0.763413	1.16923	1.17157	0.826358	0.906753	1.11038	0.908067	1.17511	1.40759	1.88168	0.859471	1.06932		1.55717	1.88919	1.3354		0.815867	1.11486	0.846662	1.01049	0.903809
J3QSU6	Tenascin OS=Homo sapiens GN=TNC PE=4 SV=1 - [J3QSU6_HUMAN]	16.79	23		18.9004	220.712	4.93213		0.995349	0.944867		0.984953	0.784595		1.01056	0.875597	87	29	34	24	29	34			0.931208	1.15606	1.21265	1.26112	1.07619		0.842844	0.938248		0.956827	0.94185	1.41374	1.41598	0.858693	1.13882	0.908122	1.11691	0.94696		1.15217	0.98469	1.01212	0.938645	1.11535
P08118	Beta-microseminoprotein OS=Homo sapiens GN=MSMB PE=1 SV=1 - [MSMB_HUMAN]	8.77	2	130.551	8.48985	12.8561	5.50342		0.777667	0.195547		0.932325	0.717353		0.834116	0.226645	87	28	33	26	28	33		0.502502	0.373507		1.14699	1.03435	2.14423		1.12615	0.41248	0.499029		1.22259	2.00789	1.40658	1.13933	0.502041	0.706488	3.77473	2.9345		0.357793	0.979414	0.881743	0.131217	0.65112	0.379927
P36639	7,8-dihydro-8-oxoguanine triphosphatase OS=Homo sapiens GN=NUDT1 PE=1 SV=3 - [8ODP_HUMAN]	20.3	3	49.6256	12.5269	56.7696	7.03467		1.0069	0.922183		1.05487	0.359379		0.954524	0.449577	87	27	36	24	27	36		0.607344	1.20446	0.869295		0.671154	0.932275	0.989466	1.22965	1.024	0.705488		1.06892		0.889573	1.0203		1.00611	1.32753	0.49031		1.29106	0.892623	1.03239	0.822637	0.746694	1.1417
P37837	Transaldolase OS=Homo sapiens GN=TALDO1 PE=1 SV=2 - [TALDO_HUMAN]	25.52	9	26.53	5.86981	16.0505	10.3159		0.993288	0.948992		1.00921	0.943021		0.984222	0.892105	87	30	36	21	30	36		1.1903		1.52706	0.689583		1.01595	0.841198	0.8086	1.55576	0.816048		0.674394	0.902211	1.00991	1.16148	1.18376	1.03665		0.823972					1.3831	1.03635	1.86873
P63092	Guanine nucleotide-binding protein G(s) subunit alpha isoforms short OS=Homo sapiens GN=GNAS PE=1 SV=1 - [GNAS2_HUMAN]	7.61	3	54.4627	11.3558	45.6359	5.8208		0.926988	0.318783		0.825362	0.0140905		1.12313	0.0747202	87	28	33	26	28	33		1.29521	0.899533	0.968299	1.02	1.02943	1.21561		0.720762	0.938331	1.03478		0.97423	1.16627	0.546751	1.43234	0.987016	1.24823	0.888452	2.09866		1.11591		0.799307	1.14089	0.686324	0.807458
Q14766	Latent-transforming growth factor beta-binding protein 1 OS=Homo sapiens GN=LTBP1 PE=1 SV=4 - [LTBP1_HUMAN]	5.23	7	60.4333	8.14068	186.673	5.96045		1.06141	0.334981		1.08912	0.118835		0.974551	0.661	87	27	36	24	27	36		1.21588			0.978303	1.01897	1.24726	0.986442	0.96145	0.739642	1.42852	1.32955	0.944886	1.37468	1.35577		0.739792	1.09483	1.2302	1.19903			1.14872	0.7923	1.13649	0.983264	1.01647
Q9UHG2	ProSAAS OS=Homo sapiens GN=PCSK1N PE=1 SV=1 - [PCSK1_HUMAN]	33.08	6	63.5597	18.1278	27.3558	6.62451		1.00629	0.913687		1.01597	0.733602		0.990464	0.823643	87	28	36	23	28	36			1.05297	0.877857		1.16134	0.956163	0.949148	1.62653	0.919544		0.98151	1.04516		0.908614	0.903061		0.871753	0.811469	0.863595	0.934453	0.809061		1.41411	0.979751	0.86182
P08183	Multidrug resistance protein 1 OS=Homo sapiens GN=ABCB1 PE=1 SV=3 - [MDR1_HUMAN]	1.8	2	47.81	6.61591	141.389	8.99756		1.09023	0.774245		0.812621	0.175572		1.34162	0.267081	86	25	36	25	25	36		1.2139	0.825977	1.14269	0.842883		0.773495	1.12068	0.920062	0.822861	0.921014		0.846392	0.963675	0.730171	4.45577	0.832681			2.91265	1.20634	0.991216			1.27776	0.671504	0.999755
P25325	3-mercaptopyruvate sulfurtransferase OS=Homo sapiens GN=MPST PE=1 SV=3 - [THTM_HUMAN]	30.64	6		27.9866	28.4151	5.32568		1.14855	0.0579619		1.09163	0.224582		1.05214	0.490017	86	23	37	26	23	37		0.754281		1.18075	0.731997	1.16916	0.791805	1.10605	1.46045	1.02586	0.974499	0.910109	1.11129	0.582511	0.983101		0.632431	0.812113	0.702886	1.32796	0.921072		1.53624	1.04825	0.859721		0.69451
P35579	Myosin-9 OS=Homo sapiens GN=MYH9 PE=1 SV=4 - [MYH9_HUMAN]	11.02	16	18.12	6.71032	42.1741	5.65576		1.00701	0.914302		1.02058	0.824566		0.986705	0.888453	86	25	35	26	25	35		0.945684	1.65574	1.04637	0.810314	1.46764	0.932475	1.17661	1.01272	0.933796	1.19362	0.876871	0.963698	0.92696	1.0124		0.98558	0.969634	1.45746	0.963056		0.831335		1.38528	1.25597	0.988782	1.02956
Q13621	Solute carrier family 12 member 1 OS=Homo sapiens GN=SLC12A1 PE=1 SV=2 - [S12A1_HUMAN]	7.64	7	51.2372	12.9471	121.372	7.38623		0.956933	0.578597		0.908951	0.24454		1.05279	0.457869	86	28	35	23	28	35		1.07962		1.19325	1.17694	1.19901	0.883777	1.43	1.20785	0.878468	1.02999		0.858594	1.10774	0.673773	1.10213	1.16905	1.2863	1.05102	2.48611				1.02928	1.22974	0.755155	0.768048
Q13740	CD166 antigen OS=Homo sapiens GN=ALCAM PE=1 SV=2 - [CD166_HUMAN]	3.6	2	61.3	11.1819	65.0611	6.25244		0.961752	0.645163		0.983258	0.811216		0.978128	0.785592	86	28	35	23	28	35		0.872353		1.05954	1.10233	1.01509	1.07705	0.911148	1.7851	0.989329	1.145		1.09442	1.23652	0.831329		0.913411	0.928575	0.981657	0.996019				0.782509	0.89685	0.685855	0.922345
Q16651	Prostasin OS=Homo sapiens GN=PRSS8 PE=1 SV=1 - [PRSS8_HUMAN]	11.66	3	58.2867	10.8961	36.4083	5.84619		0.894418	0.0274299		0.915011	0.0442286		0.977494	0.59235	86	25	37	24	25	37		1.00081			1.5182	1.23181	0.956881	0.981132		0.953406	1.0145	1.29795	0.954677	1.2135	0.698494	0.821553	1.17937	1.04834	0.874419		1.1461		1.00338	1.29659	0.848082		1.25534
Q9Y287	Integral membrane protein 2B OS=Homo sapiens GN=ITM2B PE=1 SV=1 - [ITM2B_HUMAN]	17.67	3	53.191	7.07452	30.3184	5.13525		1.18151	0.102018		1.02261	0.76895		1.15539	0.115956	86	24	34	28	24	34		0.809477	1.0523	0.937699	1.04909	1.83167	1.031		1.09638	1.02424	0.78742		1.11155	0.756732	0.663082	0.737349	1.16315		0.525415	1.36661	0.701091	0.980626	1.27829	0.394382	0.899828	0.470418	1.33276
P15291	Beta-1,4-galactosyltransferase 1 OS=Homo sapiens GN=B4GALT1 PE=1 SV=5 - [B4GT1_HUMAN]	14.82	4	66.5845	13.385	43.8923	8.646		0.864197	0.0723683		0.915624	0.157464		0.943833	0.398859	85	24	36	25	24	36		0.343118	1.10535	0.812618	1.24077	0.907702		1.47252	1.35362	1.12604	0.62853	1.19791	0.942326	0.819032		1.07203	0.931947	1.16332	1.45344	0.859719	1.01041	1.04827	0.857674	1.14825
P15924	Desmoplakin OS=Homo sapiens GN=DSP PE=1 SV=3 - [DESP_HUMAN]	11.81	28	104.477	23.4288	331.569	6.81494		1.03311	0.649021		1.06072	0.580058		0.973971	0.7985	85	23	38	24	23	38		0.794538	0.765081	0.757204	0.784521		0.893003		0.369292	0.992328	0.97598	0.590145		0.580753	0.883678	1.04363	1.00611			0.414474	0.99571	0.942618	0.668753		1.04791	0.968646	1.12983
P25940	Collagen alpha-3(V) chain OS=Homo sapiens GN=COL5A3 PE=1 SV=3 - [CO5A3_HUMAN]	5.21	4	126.971	28.3092	67.7778	6.40479		0.942617	0.281084		0.908737	0.0338162		1.03728	0.422207	85	27	35	23	27	35		1.45825		0.853045	1.06613	1.06784	1.03545		1.12085	0.781855	1.1786		1.08176	1.06609	1.02702	0.913499	0.919018	0.921499	1.35055	1.22189			1.38015	0.92587	0.876517		1.05023
P81605	Dermcidin OS=Homo sapiens GN=DCD PE=1 SV=2 - [DCD_HUMAN]	26.36	3	39.3981	7.80306	11.2768	6.53662		1.19409	0.138126		1.02719	0.758708		1.16248	0.0864361	85	27	35	23	27	35		0.936055	0.598594		0.964753	0.711444		1.05411	0.796304	0.766984	1.10019		1.25305	1.14272			1.6928	1.18115	0.731385	1.47715		0.642219	0.830939	0.648245		0.973064	0.915036
Q6UXD5	Seizure 6-like protein 2 OS=Homo sapiens GN=SEZ6L2 PE=1 SV=2 - [SE6L2_HUMAN]	5.71	5	41.2577	10.3692	97.4982	4.89404		1.02914	0.704222		0.950448	0.337064		1.0828	0.245119	85	23	37	25	23	37		1.00655	0.948515	0.906339	1.07636	1.07967	1.17442		1.08858	1.05919	1.33535	0.979498		1.12221	1.30516	1.22586	1.43611		1.31496	0.647743		0.792851	0.499652	1.23029	1.11157	1.03989	1.25009
Q8WVQ1	Soluble calcium-activated nucleotidase 1 OS=Homo sapiens GN=CANT1 PE=1 SV=1 - [CANT1_HUMAN]	15.46	5	63.8418	12.9242	44.8117	6.0874		0.841262	0.0116374		0.857305	0.0193747		0.981287	0.74758	85	28	33	24	28	33		1.26844	1.07419	1.02252		1.00871	1.19159	1.26191	1.20053	1.32897	0.896646		0.991525		0.674398	1.44798		1.21071	0.812459	0.339844		0.901594		1.27144	0.958475	0.78211	1.23186
Q9BQ51	Programmed cell death 1 ligand 2 OS=Homo sapiens GN=PDCD1LG2 PE=1 SV=2 - [PD1L2_HUMAN]	15.75	4	53.6476	8.93383	30.9373	8.03076		0.833183	0.00954408		1.02974	0.599138		0.809118	0.000358805	85	25	35	25	25	35		1.13395	1.39001	0.709769	0.917437	0.801946		1.04441		1.22245	1.17329	1.11323	0.979202	0.575614		1.16806	1.06687	1.06553	0.803011		0.826829	0.853029	1.3501	1.23367			1.18449
P01617	Ig kappa chain V-II region TEW OS=Homo sapiens PE=1 SV=1 - [KV204_HUMAN]	35.4	1	276.735	44.136	12.3082	5.99854		0.902029	0.224196		0.924305	0.286121		0.9759	0.735629	84	23	37	24	23	37		1.73136	0.82069	0.74528	1.34907	1.41853			1.59698	0.904052	1.66065	1.06242		1.2831		1.76682	1.03851	0.90892	1.70124	1.43777	1.09227	0.787378	1.02368	1.74116		1.01289	1.0712
P18428	Lipopolysaccharide-binding protein OS=Homo sapiens GN=LBP PE=1 SV=3 - [LBP_HUMAN]	4.57	2	42.8228	8.51552	53.3499	6.69775		0.993443	0.935223		1.02277	0.788148		0.971325	0.656381	84	26	36	22	26	36			1.21318	0.640652		0.637793	0.803173	1.67685	1.28822				1.31839		0.753903	1.21715		1.16342	0.463254	0.950833	0.535142	0.754521	0.810165	0.494634	0.785392	0.923054
Q496F6	CMRF35-like molecule 2 OS=Homo sapiens GN=CD300E PE=1 SV=2 - [CLM2_HUMAN]	29.76	4	54.0227	19.18	22.9037	8.00146		1.04319	0.479883		0.979718	0.64132		1.06478	0.184676	84	23	37	24	23	37		1.09001	0.870209		0.988727	1.08174		0.876392	0.918224		1.38895	0.916429	1.29175	1.47824		0.908228	0.887208		1.3634	1.58996	1.36313	1.12228	1.07267	0.876653		1.03051	1.04007
Q9BQE3	Tubulin alpha-1C chain OS=Homo sapiens GN=TUBA1C PE=1 SV=1 - [TBA1C_HUMAN]	15.59	4	69.9733	10.8517	49.8635	5.09717		0.920914	0.427561		1.03366	0.792053		0.890928	0.399448	84	27	31	26	27	31		1.16083	1.17864		0.648688	1.03137	1.42928	0.959928	0.972337	0.70153	1.00032		0.79588	0.640388	0.88285	0.815219	0.709202	0.970566	0.837518	0.681408		0.560288		1.35653	0.888195	0.603285	0.652607
P07307	Asialoglycoprotein receptor 2 OS=Homo sapiens GN=ASGR2 PE=1 SV=2 - [ASGR2_HUMAN]	22.51	4	39.6482	11.3175	35.07	6.25244		1.16159	0.0191453		1.05787	0.334919		1.09805	0.0788404	83	28	30	25	28	30		0.949143	0.856287		0.98799	1.07984	1.07916		1.14807	1.09231	0.916127		1.00435	1.08291	1.06552	0.850526	0.952217	1.19058	2.23792	0.995147		1.00043		1.00175	1.12618	1.0623	1.04418
P48594	Serpin B4 OS=Homo sapiens GN=SERPINB4 PE=1 SV=2 - [SPB4_HUMAN]	57.69	10	924.801	144.626	59.9883	8.00146		1.10104	0.212289		1.08676	0.591559		1.01314	0.923424	83	26	34	23	26	34		1.26124	1.00122				0.607498	0.7654	1.02464	1.34181	1.46855		0.720788		0.975769	0.912173		0.992709		1.65328	0.98668	1.1697	0.90045		1.02082	1.06065	1.14059
Q969Z4	Tumor necrosis factor receptor superfamily member 19L OS=Homo sapiens GN=RELT PE=1 SV=1 - [TR19L_HUMAN]	15.35	5	87.7284	20.6622	46.0624	8.35303		1.02492	0.785216		0.950285	0.54034		1.07854	0.324065	83	27	31	25	27	31		1.45003	1.04486		1.37474	1.10337	0.722634	1.20747	0.917557	0.667068	1.38619		0.767149	1.28013	1.87867	1.05882	1.63211	1.06841	1.32954	2.77956		1.19015		1.10715	1.17134	1.46605	1.13287
Q9NPG4	Protocadherin-12 OS=Homo sapiens GN=PCDH12 PE=2 SV=1 - [PCD12_HUMAN]	10.73	9	40.7015	8.62424	128.915	5.2876		1.10984	0.0171482		1.1365	0.00693179		0.976541	0.546456	83	27	33	23	27	33		0.888351	0.98856			0.82919	0.732446	0.978029	1.16608		0.731525	1.40362	0.879868		0.963704	0.976866		0.721587	0.916005	0.953081		1.02092		1.11796	0.823335	0.898613	1.09257
Q9UQV4	Lysosome-associated membrane glycoprotein 3 OS=Homo sapiens GN=LAMP3 PE=1 SV=3 - [LAMP3_HUMAN]	4.81	2	37.0592	7.77237	44.3185	8.41162		0.797087	0.0197896		0.90721	0.216915		0.878613	0.029602	83	24	36	23	24	36		0.67856	0.767784		1.08331		0.832791	0.864205	0.86598	0.999638	1.52425	0.886408		1.21195	1.77859	2.14007	0.799523			0.999382		0.980312	0.83508		1.2821	1.17281	2.20012
P04180	Phosphatidylcholine-sterol acyltransferase OS=Homo sapiens GN=LCAT PE=1 SV=1 - [LCAT_HUMAN]	21.14	6	60.3838	11.5128	49.5461	6.11279		0.932746	0.194802		1.01504	0.776849		0.918925	0.0600278	82	27	32	23	27	32			0.98962		1.56345	0.933356	0.787845		1.42378	0.994716		1.23908	1.3844	0.862455	0.708728	1.10932	1.2415	0.933224	0.899622	0.818312		0.984755	0.956901	0.921533	0.804886	1.02217	1.11615
P09237	Matrilysin OS=Homo sapiens GN=MMP7 PE=1 SV=1 - [MMP7_HUMAN]	23.97	6	43.5759	11.8101	29.6579	7.91357		1.02835	0.62868		1.06456	0.244869		0.965992	0.404352	82	26	33	23	26	33		0.774128	0.973238	0.888182	0.672993	0.950998	1.09784				0.801271	0.92599	0.70584	0.663216	0.925392	0.858277	1.43452	1.19	0.671567			1.08567		0.637744	1.05177		1.43337
P22532	Small proline-rich protein 2D OS=Homo sapiens GN=SPRR2D PE=2 SV=2 - [SPR2D_HUMAN]	79.17	2	37.5134		37.4067	8.95361		1.24065	0.103828		1.08502	0.622954		1.14343	0.404788	82	23	34	25	23	34		1.14744	2.55217		0.993424	0.621913	0.548851	0.664761	0.772234	1.46131	1.03295	0.766889		0.889537	0.858785		1.48981	0.533445	0.485571	0.880278		1.36721	0.945104	0.817896	0.617106	1.85151	0.832373
Q13308	Inactive tyrosine-protein kinase 7 OS=Homo sapiens GN=PTK7 PE=1 SV=2 - [PTK7_HUMAN]	4.95	4	50.5182	11.1592	118.317	7.09326		0.950322	0.404987		1.00046	0.993765		0.949884	0.3008	82	25	34	23	25	34			0.877987		0.825272	0.887259	0.965129	1.18314	1.03685	1.19494				0.671475	0.632931	1.17276	1.06992	1.0632	0.9201	1.01467		0.894474	1.31819	1.18679	0.774982	1.84705	0.980265
Q9BRA2	Thioredoxin domain-containing protein 17 OS=Homo sapiens GN=TXNDC17 PE=1 SV=1 - [TXD17_HUMAN]	18.7	2	34.98	6.26321	13.9318	5.51611		0.952961	0.656009		0.912738	0.380236		1.04407	0.593069	82	27	33	22	27	33		1.14164	1.29249	0.861306	0.777382		1.50232	0.966625	0.946397	1.75629	1.03829		0.877578	0.496383	0.62821		0.814456	0.983533		0.838374		0.806878			0.844935		2.13168
O96009	Napsin-A OS=Homo sapiens GN=NAPSA PE=1 SV=1 - [NAPSA_HUMAN]	5.95	4	30.2996	12.2395	45.3578	6.60986		1.07195	0.563037		1.05668	0.471804		1.01446	0.871315	81	25	36	20	25	36		0.484987	1.2832	0.896871	0.88353						0.312038	1.3117	1.09026	0.838342		0.711286	0.865209	1.02934			0.956036	1.02571	0.807566				0.658772
P20338	Ras-related protein Rab-4A OS=Homo sapiens GN=RAB4A PE=1 SV=2 - [RAB4A_HUMAN]	18.78	3	45.06	6.9968	23.856	6.07471		1.01834	0.807184		1.13801	0.0951234		0.894842	0.0808503	81	28	33	20	28	33		0.599377	1.15789	0.676727		0.405139			1.14415	0.905729	0.763257		1.12081			1.19303		0.754999	0.482378	0.61144		0.820727		0.843754		0.734172	0.906767
P20930	Filaggrin OS=Homo sapiens GN=FLG PE=1 SV=3 - [FILA_HUMAN]	17.95	34	112.125	28.092	434.922	9.24658		1.08836	0.50533		1.07253	0.640663		1.01476	0.911883	81	23	32	26	23	32		0.678654	0.611137		0.651443	1.01294	0.51807	0.635642	0.957002	1.20911	1.04718		0.81983	0.676095	0.786614		2.83957		0.877467	0.494717	1.44834	2.22898	0.801519	1.74014	0.907496	0.8458
Q01974	Tyrosine-protein kinase transmembrane receptor ROR2 OS=Homo sapiens GN=ROR2 PE=1 SV=2 - [ROR2_HUMAN]	3.29	2	52.5642	10.5408	104.69	6.55127		0.924424	0.216799		0.947141	0.342672		0.976015	0.695346	81	25	35	21	25	35		0.88791		0.79892	0.892384	0.971387		0.836396		1.05638	1.13886		1.09991	0.863142		1.20636	1.01986	1.25005	1.18016		1.07526			1.26522		1.13334	1.13427
Q9H6X2	Anthrax toxin receptor 1 OS=Homo sapiens GN=ANTXR1 PE=1 SV=2 - [ANTR1_HUMAN]	9.04	5	54.0646	10.0976	62.749	7.60596		1.12325	0.0561983		1.14064	0.0265421		0.984749	0.769315	81	26	35	20	26	35				0.998128	0.957457	1.16851	0.864559	0.887757	1.2572	0.920585		1.42509	1.07175	0.703855	0.638593		0.975244	0.869256	1.19775	1.22933				0.947344	0.894376	0.89356	0.927046
F5H265	Ubiquitin (Fragment) OS=Homo sapiens GN=UBC PE=4 SV=1 - [F5H265_HUMAN]	88.59	1		83.797	16.8311	6.58057		0.767627	0.000421665		0.925409	0.384908		0.829501	0.0309316	80	27	28	25	27	28		0.81721	1.03449		0.693002	0.712112	0.980434	0.962264	0.722153	1.05487	0.838521		1.35454	1.28678	1.50157		0.501645	0.927172	0.916382	1.55695		1.15747		0.778151	0.961267	0.689634	1.01835
P11717	Cation-independent mannose-6-phosphate receptor OS=Homo sapiens GN=IGF2R PE=1 SV=3 - [MPRI_HUMAN]	3.73	9	29.1967	8.72055	274.199	5.93506		1.00121	0.985731		1.01597	0.766046		0.985473	0.809148	80	22	34	24	22	34			0.902443	0.985962	0.772666	1.11266	1.0248	1.0895	0.92081	0.859601			1.11065	0.659035	1.01894	0.687557	1.08552		1.14035	1.41789	0.505699	0.910186		0.988283	1.00648	1.08582	0.877988
P78504	Protein jagged-1 OS=Homo sapiens GN=JAG1 PE=1 SV=3 - [JAG1_HUMAN]	1.15	2	27.81	5.43349	133.709	6.06201		0.906963	0.0513053		0.939591	0.152471		0.965274	0.442933	80	24	31	25	24	31		0.913947	0.888487	1.10911	1.00893		1.29182	1.08705	0.869271		0.942056		0.908005	0.789679	1.36714	1.07042	1.10093	1.13995		1.39082	1.10404	0.989683	0.757814		1.05341		1.13738
Q05707	Collagen alpha-1(XIV) chain OS=Homo sapiens GN=COL14A1 PE=1 SV=3 - [COEA1_HUMAN]	5.62	7	40.0451	9.46802	193.394	5.30029		1.04865	0.208153		1.00957	0.823543		1.03871	0.36728	80	24	31	25	24	31		1.03921	1.26314	1.10147	0.75522	0.848351	1.13392	1.13925	1.22602	0.957422	0.980849	1.03449	1.05309	1.22746	1.06464	1.18171	1.05821		1.36335	0.959861		0.904343		0.886824	0.982119		0.991548
Q12864	Cadherin-17 OS=Homo sapiens GN=CDH17 PE=1 SV=3 - [CAD17_HUMAN]	3.13	2	69.4	11.2056	92.1619	5.13525		0.932077	0.248533		0.920846	0.175617		1.0122	0.85361	80	21	32	27	21	32		0.868041	0.983912	0.911604	1.10646	1.2415	1.14923	0.809696		1.06626	1.2661	0.522569	1.27131	1.134	1.34267	1.12794	1.13455	0.922866	1.17553		0.717514	0.998694	0.773286	1.41574	1.20333		1.28255
Q14393	Growth arrest-specific protein 6 OS=Homo sapiens GN=GAS6 PE=1 SV=2 - [GAS6_HUMAN]	4.72	3	37.8386	8.14936	79.6252	6.21436		0.849761	0.0611168		0.899164	0.182962		0.945057	0.487011	80	24	29	27	24	29		0.688774	0.576102	0.975983	1.02894	1.17891	0.967694		1.14005	1.46554	0.669873			0.655167	0.848982	0.7323	0.989461	1.39497	0.663375	0.740418	0.672369	1.02983		1.52847	0.917907	0.96306	0.90486
Q8WWV6	High affinity immunoglobulin alpha and immunoglobulin mu Fc receptor OS=Homo sapiens GN=FCAMR PE=1 SV=1 - [FCAMR_HUMAN]	3.57	2	40.1092	8.38007	57.1079	9.23193		1.1804	0.0434578		1.05828	0.59662		1.1154	0.275308	80	23	35	22	23	35		0.811702	0.874192		0.822183	1.04491		0.962566		1.28031	1.17741			1.68793		0.97867	1.13876	1.00204	0.988537		2.04333	1.0172	1.05063	0.935335		0.929398	0.854802
P01609	Ig kappa chain V-I region Scw OS=Homo sapiens PE=1 SV=1 - [KV117_HUMAN]	42.59	3		40.1793	11.7568	5.99854		0.934847	0.508978		1.03263	0.696032		0.905308	0.220534	79	21	33	25	21	33		0.742569	0.861215		1.28242	1.04318	1.09467		0.904387	0.743072	0.95204	1.21749		1.10894	1.04961	0.961432	1.09179		1.20881	1.69234	1.28305	2.23263	1.12372	0.737455	0.783701
P48551	Interferon alpha/beta receptor 2 OS=Homo sapiens GN=IFNAR2 PE=1 SV=1 - [INAR2_HUMAN]	3.5	2	299.955	69.5757	44.8255	6.21436		1.07085	0.45399		1.23952	0.0707829		0.863925	0.195751	79	26	28	25	26	28		0.673818	1.27218		0.83011	0.608737	0.786133		1.71487	0.698134	0.883802		1.16317	1.07272	1.0159	1.09096	0.719642	0.820161	0.774798	0.864021		0.580685		0.717116	0.688151	0.510792	0.612625
P52209	6-phosphogluconate dehydrogenase, decarboxylating OS=Homo sapiens GN=PGD PE=1 SV=3 - [6PGD_HUMAN]	16.77	8	120.977	20.8983	14.4846	8.67529		1.17189	0.14625		1.00373	0.960877		1.16753	0.0776487	79	27	31	21	27	31			1.40358	0.883639	0.965528	1.10763	0.828382			1.18504			0.597525	0.979706	0.761734	0.959577	1.24079	0.907729	0.563562			1.24969		1.80731	1.59147	1.22433	0.74607
P54764	Ephrin type-A receptor 4 OS=Homo sapiens GN=EPHA4 PE=1 SV=1 - [EPHA4_HUMAN]	6.59	4	22.97	5.62831	65.897	7.21045		0.972769	0.673464		1.01716	0.796664		0.956362	0.504648	79	25	31	23	25	31		0.911423		0.983162	1.29784	1.1891	0.748688	0.828073	1.69049	0.946608	1.24087		1.04793	1.21402	1.02159		1.4148	0.849429	1.12612	1.0203			0.941157	1.13302	0.863951	0.661425	1.01021
Q02413	Desmoglein-1 OS=Homo sapiens GN=DSG1 PE=1 SV=2 - [DSG1_HUMAN]	10.68	7	41.0317	10.4409	113.676	5.03369		1.05043	0.440874		1.08993	0.271327		0.963754	0.60404	79	25	35	19	25	35		0.928649	0.927863	0.668428			0.886647	0.690387		0.653153	1.11559		0.99994		0.82638	0.662228						0.81574	0.953738		0.797538	0.615786	0.928999
Q5VW32	BRO1 domain-containing protein BROX OS=Homo sapiens GN=BROX PE=1 SV=1 - [BROX_HUMAN]	17.03	6	44.0754	10.4124	46.4467	7.6499		0.850182	0.0418564		0.90514	0.166813		0.939282	0.40647	79	24	29	26	24	29		1.33385	0.937408	0.954341	0.882064	1.13304	1.03933	1.49161	0.905448	0.873278	1.00688		0.704894	1.26272	0.886563	0.470476	0.614113	1.2388	0.805144	1.15243		1.17504		0.94126	1.26808	0.611985
Q6FHJ7	Secreted frizzled-related protein 4 OS=Homo sapiens GN=SFRP4 PE=1 SV=2 - [SFRP4_HUMAN]	7.51	2	51.982	7.46661	39.8003	8.82178		1.06392	0.375451		1.00948	0.875473		1.05393	0.437268	79	27	29	23	27	29		1.09876	0.839906	0.987624	0.988237	0.851925		1.0747	0.618028	0.89519	1.38509		1.00562	0.779		0.994622	0.637943	0.916278	1.32076	1.35009		1.11238		0.940879		1.23695
Q8TB96	T-cell immunomodulatory protein OS=Homo sapiens GN=ITFG1 PE=1 SV=1 - [TIP_HUMAN]	13.73	7	83.6768	14.7184	68.0645	5.38916		0.972651	0.564452		1.06545	0.249908		0.912899	0.0974239	79	25	29	25	25	29		0.808888	1.00815	0.874821	0.822634	0.733951	1.15585		0.851351	0.664591	0.846129		1.05956	0.833188	0.658497	0.935251	1.10541	1.03034	0.70766	0.816037		0.899674		1.08632	0.907713		1.17868
P06311	Ig kappa chain V-III region IARC/BL41 OS=Homo sapiens PE=1 SV=1 - [KV311_HUMAN]	24.22	2	74.7129	12.7908	14.0611	6.60986		0.993191	0.917734		1.10616	0.182971		0.89787	0.141661	78	25	29	24	25	29		0.891924	1.2812		1.17018	0.979449	1.07205	0.91309	1.26438	0.963647	1.24893	1.41091	1.26391	0.987148	1.05841		0.846263	0.754744	0.72389	0.958025		0.710697		0.871323	0.959617	0.768624
P22894	Neutrophil collagenase OS=Homo sapiens GN=MMP8 PE=1 SV=1 - [MMP8_HUMAN]	8.99	4		5.69672	13.0004	9.5542		1.11982	0.454053		1.12999	0.541169		0.991004	0.961697	78	25	29	24	25	29		1.37424	1.13237	1.48927	0.866468	1.87698	0.68551		0.979273	2.18512	1.5628		0.725008	0.698694	0.596396		0.992406	1.46283	0.943972	0.840741		1.04893		0.666707	3.63444	2.19586	2.07758
P31997	Carcinoembryonic antigen-related cell adhesion molecule 8 OS=Homo sapiens GN=CEACAM8 PE=1 SV=2 - [CEAM8_HUMAN]	6.59	1	60.6091	17.5716	139.915	6.23975		0.923826	0.374925		0.83807	0.0183927		1.10233	0.137099	78	23	30	25	23	30		2.1315	0.640409		1.21045	1.14745	1.00472	1.04151	0.79483	0.91255	1.8173		0.887482	1.65867	1.74745	1.37937	1.00538		1.9651	1.44413		1.24306		0.811574	1.23155	1.66439	1.2129
P32004	Neural cell adhesion molecule L1 OS=Homo sapiens GN=L1CAM PE=1 SV=2 - [L1CAM_HUMAN]	8.59	8	79.0304	22.1581	21.8782	5.97314		0.848573	0.00426523		0.923377	0.0978035		0.918989	0.0800165	78	23	31	24	23	31		1.40995	1.0133	0.850878	0.952303	0.849289	1.12607	0.973478	0.81476		1.2403		1.13683	1.05696	0.896925	0.839525	0.985935		0.646071	0.678462		0.945968		1.04873	1.21357		1.18295
P34059	N-acetylgalactosamine-6-sulfatase OS=Homo sapiens GN=GALNS PE=1 SV=1 - [GALNS_HUMAN]	18.39	7	52.9564	13.0652	53.049	7.7085		1.05225	0.483416		0.987246	0.864262		1.06584	0.369926	78	25	30	23	25	30		0.822772	1.27028		0.882614	1.10482		1.17268	1.59659	1.21472	0.906116		1.0593	0.798765		1.09059	0.832721	1.17151	1.99093	0.72739		1.12829	1.12826	0.884356		1.03604	0.962968
Q6PCB0	von Willebrand factor A domain-containing protein 1 OS=Homo sapiens GN=VWA1 PE=2 SV=1 - [VWA1_HUMAN]	10.79	3	75.29	22.8566	46.7753	7.6792		1.16305	0.196631		1.26028	0.0392989		0.922851	0.450188	78	25	29	24	25	29		0.483205	1.39686		1.00657	1.04018	0.474379	0.965716	1.58912		0.29288		0.8503	0.837213	0.406841	0.497456	1.03209	1.09612	0.792332	0.540831		0.917037		1.10246	0.532154	0.547265	0.800377
Q8N271	Prominin-2 OS=Homo sapiens GN=PROM2 PE=1 SV=1 - [PROM2_HUMAN]	6.83	5	51.7649	12.9094	91.8247	6.15088		0.864783	0.0607411		0.834898	0.00760564		1.03579	0.606996	78	24	32	22	24	32		1.3781	0.897961	1.14867	1.2116	0.995252			0.756001		0.86486	0.601266	0.944901	1.30048		0.842697	1.34692		1.05907	1.7821		1.13916		1.1536		1.04871	1.12472
Q969H8	UPF0556 protein C19orf10 OS=Homo sapiens GN=C19orf10 PE=1 SV=1 - [CS010_HUMAN]	30.64	5	40.2617	9.79418	18.7833	6.68311		1.04442	0.606726		1.21785	0.152699		0.857594	0.265157	78	22	32	24	22	32		1.05822	1.50589	1.20932	1.13267	1.06652	0.994212	0.94319	2.40324	0.885815	1.1779	1.17377	1.08644	1.09152	0.90824	0.970201	1.12186		0.920623	0.896853		0.584027		0.951462	1.02888		1.03719
Q9H223	EH domain-containing protein 4 OS=Homo sapiens GN=EHD4 PE=1 SV=1 - [EHD4_HUMAN]	5.36	3	52.3591	11.9986	61.1365	6.75635		0.799083	0.0378189		0.902516	0.401637		0.885395	0.310765	78	25	31	22	25	31		1.14156	0.787088		0.768052	1.20833		1.2873	0.866477	0.994757	1.20839		1.02293	1.711		0.645515	0.66358		0.874368	2.14014		0.830203		0.861908		0.645141	0.709338
Q9Y5Z4	Heme-binding protein 2 OS=Homo sapiens GN=HEBP2 PE=1 SV=1 - [HEBP2_HUMAN]	16.59	3		20.7082	22.8612	4.62744		1.0826	0.318374		1.08852	0.216153		0.994556	0.942804	78	23	29	26	23	29		0.926488	1.22165	0.826523	0.937204	1.253	1.30865		1.08184		0.957746		1.11725	0.75616	0.76927	0.753208	0.979446	0.933777	0.851562	1.15962	0.593476	0.491243		1.06514	1.29016	1.10366	1.02912
P01605	Ig kappa chain V-I region Lay OS=Homo sapiens PE=1 SV=1 - [KV113_HUMAN]	31.48	2	72.7641	20.6759	11.8268	7.95752		1.00621	0.945642		1.38275	0.00694036		0.727691	0.007545	77	22	33	22	22	33		0.596493		1.41776	1.2342	0.708403	0.859036	1.13115	1.56541	0.648775	1.08229			1.07072	0.879815	0.936184	0.996144		1.67213	1.55018			1.0408	0.933268	0.598179	0.761832	0.820193
P01742	Ig heavy chain V-I region EU OS=Homo sapiens PE=1 SV=1 - [HV101_HUMAN]	16.24	2		9.41225	12.4641	6.56592		1.13378	0.385852		1.11323	0.140525		1.01846	0.891121	77	21	31	25	21	31		1.2521	1.15409	1.60056	1.34192	1.0919	1.42254		1.20634	0.9988	0.887665	0.763883	1.17066	0.987207	1.34165		0.935447	0.752296	0.847332	1.0155		1.03487	1.07097	0.863798	0.779701		1.00517
P12429	Annexin A3 OS=Homo sapiens GN=ANXA3 PE=1 SV=3 - [ANXA3_HUMAN]	46.44	15	87.3748	26.271	36.3527	5.92236		1.31843	0.116362		0.95665	0.697344		1.37818	0.0601392	77	21	32	24	21	32		1.03914	1.27993		0.793642	1.695	0.801434	0.890862	0.929541	2.19167	1.07269	0.922052		0.781831	1.01851	0.725746	1.51289		1.20063	1.00204		1.11518		1.10171	1.22876	1.28987	2.07627
P29323	Ephrin type-B receptor 2 OS=Homo sapiens GN=EPHB2 PE=1 SV=5 - [EPHB2_HUMAN]	11.47	8	38.0497	10.3602	67.8347	7.66455		1.05547	0.495088		1.02574	0.664972		1.02898	0.699798	77	24	29	24	24	29		1.19257	1.02299	0.972838	1.58686	1.07398	0.934431		1.11879		0.931372		0.932228	0.909385	0.696414	1.32438	1.39956	0.997082	0.989355	0.760773		0.867478		1.32313	0.679027	1.1798	1.03474
P41181	Aquaporin-2 OS=Homo sapiens GN=AQP2 PE=1 SV=1 - [AQP2_HUMAN]	7.75	2		9.1122	30.3118	8.35303		0.923101	0.36073		0.995015	0.962142		0.927726	0.383406	77	26	31	20	26	31			0.791342			0.805402	1.62988	1.04563	0.713966	1.05441			0.920087		1.02176	0.812552		1.27222	0.775886	2.29273		0.906466		0.644664	0.979562	0.805794	1.18069
P62330	ADP-ribosylation factor 6 OS=Homo sapiens GN=ARF6 PE=1 SV=2 - [ARF6_HUMAN]	12	2	81.36	17.246	20.0694	8.95361		0.816409	0.0104336		0.88468	0.117818		0.92283	0.289592	77	23	32	22	23	32		1.1586		0.753051	1.11258	0.897426	1.00933	1.16942	0.781804	0.914148	0.969347		0.832265	1.38282	0.64343		0.862722		1.04662	1.29899				1.04031	1.48522	0.961643	0.635935
Q15043	Zinc transporter ZIP14 OS=Homo sapiens GN=SLC39A14 PE=1 SV=3 - [S39AE_HUMAN]	6.5	2	44.1	8.47787	54.1772	5.32568		0.974633	0.631826		0.965331	0.446374		1.00964	0.849329	77	25	30	22	25	30		0.933997		1.25435	0.993476	1.07392	0.872566		0.981062	0.987167	1.17083		0.930219	1.18236	1.49774	1.00441	1.01657	1.08932	1.28861	1.34039				0.967219	1.33244		1.18828
Q8N114	Protein shisa-5 OS=Homo sapiens GN=SHISA5 PE=2 SV=1 - [SHSA5_HUMAN]	15	3	43.2792	11.9248	25.5645	6.68311		0.954302	0.573233		0.994413	0.943355		0.959664	0.637422	77	25	29	23	25	29		1.18076	0.785725		0.943913	0.965748			0.767527	0.881927	1.00842	1.02806	1.1073	1.27158			0.910312	0.944935	0.980921	1.86311	1.53876	1.09709		1.09818		1.03626
O43567	E3 ubiquitin-protein ligase RNF13 OS=Homo sapiens GN=RNF13 PE=1 SV=1 - [RNF13_HUMAN]	8.14	2	37.1196	7.89932	42.7865	4.98291		1.05512	0.518196		0.978032	0.790793		1.07882	0.347338	76	25	28	23	25	28		1.42377			0.92182	1.21557	0.993537	0.823323	0.78675	1.21416	1.73202		0.69638	1.47409	1.97068	1.12837	0.960528	0.921724	1.29497	1.80734				0.853256	1.17985	1.22161	0.869687
O75347	Tubulin-specific chaperone A OS=Homo sapiens GN=TBCA PE=1 SV=3 - [TBCA_HUMAN]	16.67	3		13.1296	12.8467	5.2876		1.06797	0.266879		1.00973	0.841634		1.05768	0.325898	76	21	31	24	21	31		1.11931	1.16832	1.21116	1.15881	1.40244	1.35482		0.981516	1.07744	1.32976			1.06394	1.05382	0.773976	1.09724	1.06166	0.973733	0.820876		1.01852	0.828503	1.11992	1.45275	1.05886	1.37737
O94772	Lymphocyte antigen 6H OS=Homo sapiens GN=LY6H PE=2 SV=1 - [LY6H_HUMAN]	27.14	4	27.5225	7.48303	14.6591	7.25439		1.05954	0.440483		0.971249	0.656182		1.09091	0.107966	76	24	31	21	24	31			1.10515			1.15029	1.02532		0.770678	1.09863		1.01899	1.05525		1.27456	1.00036		1.08161	1.68766	2.05469	1.59558	1.08777		1.11937	0.733653		0.747376
P00736	Complement C1r subcomponent OS=Homo sapiens GN=C1R PE=1 SV=2 - [C1R_HUMAN]	7.09	2	39.3944	8.15544	80.0668	6.21436		0.899051	0.0703559		0.985274	0.788232		0.912488	0.106311	76	23	31	22	23	31		1.01297		1.00556	1.20286		1.58302	1.11242	1.47521		1.05589	1.14132	1.04195	1.294	1.17878	0.918423	0.88309	1.02434		1.08491			1.20053		1.36317	0.769635	1.54314
P01607	Ig kappa chain V-I region Rei OS=Homo sapiens PE=1 SV=1 - [KV115_HUMAN]	43.52	3		32.7193	11.8948	6.50732		0.975488	0.887201		1.10936	0.503981		0.879323	0.325637	76	22	29	25	22	29		0.502884	2.96552	0.995319	1.34452	0.742645	0.83576		1.51503	0.781375	0.803624			1.0563	1.04871		1.09653	0.506501	0.712347	2.94379	0.743562	0.467634	1.07456	0.705483	0.778801	0.412357
P19256	Lymphocyte function-associated antigen 3 OS=Homo sapiens GN=CD58 PE=1 SV=1 - [LFA3_HUMAN]	7.2	2	37.5		28.1289	6.75635		0.975036	0.614051		0.942023	0.181705		1.03504	0.497028	76	23	33	20	23	33		0.857904		0.934489		0.966969	1.03435			0.946023	1.18534		0.913416		1.06561			1.00709	1.11071		1.03607		1.02773	1.04583	0.979992	1.08347	1.28079
P48061	Stromal cell-derived factor 1 OS=Homo sapiens GN=CXCL12 PE=1 SV=1 - [SDF1_HUMAN]	32.26	3	44.0191	10.9108	57.7222	4.50049		0.928865	0.330298		1.00388	0.969039		0.925279	0.364604	76	24	32	20	24	32		0.634575	0.612107		0.791192	0.893171		1.24922		1.25871	0.759971		0.945078	0.615905			0.716729	1.37299	0.535576			1.12724	0.945792	0.537919			0.996076
Q15847	Adipose most abundant gene transcript 2 protein OS=Homo sapiens GN=APM2 PE=1 SV=1 - [APM2_HUMAN]	28.95	2	35.9042	15.2541	7.84997	5.31299		1.10039	0.0593897		1.00549	0.921254		1.09438	0.044378	76	26	31	19	26	31			1.13833			0.985634	1.0612	0.971935	0.74319	1.47831			1.09027		1.32345	0.87107		0.926854	0.861775	1.11805		1.18778		0.932032	1.12963		0.761232
Q8TCZ2	CD99 antigen-like protein 2 OS=Homo sapiens GN=CD99L2 PE=2 SV=1 - [C99L2_HUMAN]	17.56	4	38.195	8.5561	27.9687	5.13525		1.1504	0.115993		0.992287	0.913581		1.15934	0.0441508	76	20	35	21	20	35			0.827967		1.01805	0.668786		1.16245	1.06356	1.12911		0.946233		1.42654		0.816182	0.83456		1.04659	1.85446	1.54146	1.14803	0.916331	0.690602		1.05447	1.16138
Q96KP4	Cytosolic non-specific dipeptidase OS=Homo sapiens GN=CNDP2 PE=1 SV=2 - [CNDP2_HUMAN]	25.47	8	38.8376	9.93977	52.8449	5.97314		0.873563	0.0162782		0.931778	0.272594		0.937523	0.311598	76	23	27	26	23	27		1.09572	1.03317	0.798042	1.53277	1.05816	1.1248	0.988858	1.03059	1.0214	0.929877		1.23987	1.06226	0.652347	0.789797	1.04523	1.1486	0.948087	0.954311		0.802578		1.46381	1.27584		0.743218
Q9ULC0	Endomucin OS=Homo sapiens GN=EMCN PE=1 SV=2 - [MUCEN_HUMAN]	8.81	2	69.845	18.9826	27.4353	7.94287		0.877214	0.560173		0.944587	0.769452		0.928675	0.607293	76	19	34	23	19	34		0.123517	2.29067			0.630175	1.0615	0.790441		0.851722	0.371086	1.02396			2.67733			0.458861	0.477747		4.89094	2.22272	1.17035	0.916924	0.721199	1.28296	0.738656
O00299	Chloride intracellular channel protein 1 OS=Homo sapiens GN=CLIC1 PE=1 SV=4 - [CLIC1_HUMAN]	42.74	7	38.5356	9.37604	26.9057	5.17334		1.05883	0.252893		1.09557	0.0660051		0.966461	0.499235	75	27	24	24	27	24		0.699631	0.812914		0.821071	0.85803	0.998318		1.23557	0.942676	0.835358		0.981549	0.923832	0.915316	0.928494	0.910118	0.920893	1.03836	1.18765		0.868157		0.763477	0.807412	0.734466
O43505	N-acetyllactosaminide beta-1,3-N-acetylglucosaminyltransferase OS=Homo sapiens GN=B3GNT1 PE=1 SV=1 - [B3GN1_HUMAN]	18.8	5	36.6486	6.90763	47.0889	7.1958		0.899373	0.179986		0.870152	0.11386		1.03358	0.661797	75	22	30	23	22	30		1.02121	1.05614		0.667785	1.17756		1.79155	0.826994	1.39915	0.667485		0.708014	0.640818			0.976102	1.1263	1.76766	0.983969	0.66348	1.23565	0.968815	1.21213		0.838996
O60911	Cathepsin L2 OS=Homo sapiens GN=CTSL2 PE=1 SV=2 - [CATL2_HUMAN]	4.79	1	22.85		37.3051	8.76318		0.897548	0.565208		0.839938	0.329742		1.06859	0.593144	75	25	28	22	25	28			0.700316	1.8383	0.479767	0.422579	0.469783		0.934503	2.30284			0.56293	0.392727	0.443448	1.07697	0.387041	1.04199	1.51678	0.689806		3.393		0.595092	0.534142		2.14946
P01703	Ig lambda chain V-I region NEWM OS=Homo sapiens PE=1 SV=1 - [LV105_HUMAN]	33.98	3	37.935	9.21316	10.8975	9.29053		1.21088	0.0287372		1.06858	0.403877		1.13317	0.0345444	75	25	34	16	25	34			0.850307						1.77933	1.19268		1.02574	1.11785			0.588669		1		0.843571	0.670483	1.17335	1.49499			0.987959	1.16962
P04040	Catalase OS=Homo sapiens GN=CAT PE=1 SV=3 - [CATA_HUMAN]	19.17	9	84.74	24.2625	59.7188	7.38623		1.04759	0.51549		0.960808	0.571972		1.09032	0.171095	75	23	31	21	23	31			0.83992	1.0928	0.695627	0.980601	1.53059	1.22067		1.21731				0.696714	1.06816	1.06874	0.654441	1.29734	0.824542			1.21594		0.757855	1.43776	1.68136	1.07282
P13521	Secretogranin-2 OS=Homo sapiens GN=SCG2 PE=1 SV=2 - [SCG2_HUMAN]	3.73	2	34.48	8.62994	70.897	4.75439		1.0953	0.405218		0.943889	0.543007		1.16041	0.0102726	75	24	33	18	24	33			0.575498				1.17266		0.779917			0.817101	1.16652		1.85448	1.20649		0.869135		1.42637	2.26703	0.732157	1.24083		0.555079		0.613444
P29279	Connective tissue growth factor OS=Homo sapiens GN=CTGF PE=1 SV=2 - [CTGF_HUMAN]	8.6	3		6.43144	108.197	6.22705		1.04621	0.624686		0.993513	0.905955		1.05304	0.512034	75	20	31	24	20	31		1.10043	0.744762		0.811903	0.850451			0.832336	0.937721	1.24993	1.42646	1.00006	1.1438			0.707563	1.20218	1.45739	1.34596	1.48907	0.900853	1.11185	0.764234		0.931435	0.982693
P80511	Protein S100-A12 OS=Homo sapiens GN=S100A12 PE=1 SV=2 - [S10AC_HUMAN]	48.91	8	40.4666	16.6662	10.5685	6.25244		1.26331	0.162118		0.948896	0.707243		1.33135	0.026561	75	23	30	22	23	30		1.0714	1.02357	1.37573	0.955835	4.00289			0.851042	1.23395	1.46269	0.751873	0.728071	0.8778		1.00828	1.44242		1.23024	0.833577		0.884961		0.641117		1.37468	2.76717
Q86V85	Integral membrane protein GPR180 OS=Homo sapiens GN=GPR180 PE=2 SV=1 - [GP180_HUMAN]	4.77	2	61.7497	21.5832	49.3631	7.38623		0.951603	0.597151		1.14593	0.0616809		0.830422	0.0204563	75	20	32	23	20	32		0.771257	1.24529		0.753398	0.91008	0.578596		1.13057		0.810003	1.03713		0.496157	0.568088	0.768317	0.620155		0.669056	0.664049		0.8349	1.22234	1.18645	0.64352	0.797932	0.727566
Q8NFT8	Delta and Notch-like epidermal growth factor-related receptor OS=Homo sapiens GN=DNER PE=1 SV=1 - [DNER_HUMAN]	7.06	4	43.5217	11.0926	78.4225	5.17334		1.10369	0.0983583		1.01364	0.807119		1.08883	0.142592	75	24	29	22	24	29		1.10166			0.869623	1.0781	1.07716	1.0611	0.859941	0.956931	1.01277			1.3588	1.15609	1.19784	0.970864	1.24338	1.2515	1.60391				1.18608	0.892859	0.831999	0.863324
Q96IU4	Abhydrolase domain-containing protein 14B OS=Homo sapiens GN=ABHD14B PE=1 SV=1 - [ABHEB_HUMAN]	51.9	7	54.164	9.20662	22.3316	6.40479		1.18401	0.066511		1.16225	0.0297265		1.01873	0.775241	75	21	35	19	21	35		0.72606		0.962098		0.953415	0.78634	0.962411	1.78062		0.810313	1.28698			0.705033	0.660338		0.938803	0.811641	0.76601			1.03242	0.862948	0.904283		0.629273
Q9BX67	Junctional adhesion molecule C OS=Homo sapiens GN=JAM3 PE=1 SV=1 - [JAM3_HUMAN]	18.71	5	59.4683	9.40099	34.9978	7.59131		0.956879	0.33977		0.898872	0.0163899		1.06453	0.17433	75	20	32	23	20	32		1.17258		0.918666	1.34088	1.29194	0.946408		1.42943		1.23026	0.863482	1.03206	1.27576	1.28826		1.25156	0.920939	1.28652	1.25807	1.2042		1.07659	1.03849	1.07029		1.00851
O43399	Tumor protein D54 OS=Homo sapiens GN=TPD52L2 PE=1 SV=2 - [TPD54_HUMAN]	23.79	4	44.9018	9.73509	22.2243	5.36377		1.13543	0.0770232		1.11246	0.234242		1.02065	0.818447	74	23	29	22	23	29		0.873497	0.747023		0.934544	1.19329	1.19061	0.806195		1.53495	1.15092		0.965234	1.11627	1.00072	1.12486	0.95346		0.935501			0.915042		0.897932	1.4261	0.922363	1.16658
P26038	Moesin OS=Homo sapiens GN=MSN PE=1 SV=3 - [MOES_HUMAN]	34.14	11	47.3173	22.9566	11.7207	6.11279		1.01408	0.822708		0.944716	0.25369		1.07342	0.217935	74	23	29	22	23	29		1.26005	0.669788	0.853414	1.2653	1.30552	1.0942	1.21433			1.25768		0.953082	1.03395	1.10778	0.945094	1.2465	0.962419	0.922232			0.78574		1.2334	1.2803		0.859302
P32942	Intercellular adhesion molecule 3 OS=Homo sapiens GN=ICAM3 PE=1 SV=2 - [ICAM3_HUMAN]	4.57	3	147.652	30.4085	72.9223	6.46826		0.912121	0.152217		0.901881	0.0248736		1.01135	0.830828	74	22	28	24	22	28		1.16071	0.876075	1.17859	1.40994	1.28444	1.0403	0.833838	0.849123	1.59753	1.21707			1.27301	1.09482	1.10234	1.36017	1.16466	1.16549	1.44284		0.708908		1.23222	1.28994	1.20451	1.12554
Q86TD4	Sarcalumenin OS=Homo sapiens GN=SRL PE=2 SV=2 - [SRCA_HUMAN]	1.93	2	39.6263	9.45575	100.727	4.39893		1.05818	0.593499		0.955023	0.653725		1.10802	0.177035	74	25	32	17	25	32		0.629158		0.897874	0.986028			0.907506	1.09724	0.917463	1.68796		0.954142	1.35533		1.1938	1.11337			2.60923						0.752016	0.762196
Q92673	Sortilin-related receptor OS=Homo sapiens GN=SORL1 PE=1 SV=2 - [SORL_HUMAN]	5.37	11	45.1825	12.4624	248.267	5.5542		0.89148	0.0915		1.0154	0.783652		0.877963	0.0280667	74	20	32	22	20	32		0.83933		0.935857	0.854722	0.917046	0.835013	1.22049			0.752167	0.896288		0.77713	1.24989	1.19926	0.904137	1.12809	0.755249		0.50256			1.0024	0.935687		1.10099
B0UYX3	Tenascin XB OS=Homo sapiens GN=TNXB PE=4 SV=1 - [B0UYX3_HUMAN]	18	6		65.3852	455.873	5.19873		1.20092	0.106441		0.969047	0.615704		1.23928	0.0251859	73	24	30	19	24	30		1.10191	0.655707	1.0965			1.18534		0.950833	0.985734	1.18505		0.978656		1.3949	1.19108				1.53621		1.12375			1.49379	1.50079	1.06837
P03973	Antileukoproteinase OS=Homo sapiens GN=SLPI PE=1 SV=2 - [SLPI_HUMAN]	36.36	5	38.3609	7.24511	14.3159	8.74854		0.901895	0.531814		0.825606	0.205496		1.0924	0.392093	73	20	29	24	20	29		1.22965	0.836858		0.837681	0.848748	0.550685		0.465844	2.65779	1.24758			0.819109	0.658094	0.801917	0.637281		0.863113	1.31969		2.23107	0.784761	0.62439	0.48964	0.888832	2.0551
P05787	Keratin, type II cytoskeletal 8 OS=Homo sapiens GN=KRT8 PE=1 SV=7 - [K2C8_HUMAN]	19.67	6	98.7161	20.0292	53.6711	5.59229		1.02026	0.828944		0.953969	0.585934		1.06949	0.314323	73	24	28	21	24	28		0.992753	1.42277		1.0446	1.52317		1.76526	1.69504	1.07545	1.01623	0.779548	0.982061	1.46053			1.03141	1.00334	0.701047	0.781853		0.989457		0.957106
P16083	Ribosyldihydronicotinamide dehydrogenase [quinone] OS=Homo sapiens GN=NQO2 PE=1 SV=5 - [NQO2_HUMAN]	12.55	2	32.4517	6.14736	25.902	6.29053		0.821382	0.00872952		0.980535	0.823178		0.837688	0.0129009	73	26	32	15	26	32			0.897565						1.24889	1.09369		0.698372	1.7902			1.17131		1.31708		0.872878		0.876273	0.877428			1.05901	0.920079
P35527	Keratin, type I cytoskeletal 9 OS=Homo sapiens GN=KRT9 PE=1 SV=3 - [K1C9_HUMAN]	24.08	13	291.181	81.8788	312.022	4.93213		0.854639	0.397747		0.886077	0.447193		0.96452	0.780663	73	23	31	19	23	31		3.90977	0.458301	0.900916		1.41349		1.0091	0.789928	0.922386	1.77895	0.852593						0.700444	1.53862	1.14904		0.869885		1.05621		1.0782
P61224	Ras-related protein Rap-1b OS=Homo sapiens GN=RAP1B PE=1 SV=1 - [RAP1B_HUMAN]	26.09	4	35.6475	10.1532	21.7541	6.1001		0.991201	0.899133		0.963155	0.638826		1.02912	0.687531	73	23	29	21	23	29		0.987751			0.688593	0.667611	0.846538		0.787483	0.511218	1.0182	0.887158		0.889421	1.20001	0.750781	0.786691	0.921482	0.46907	1.4337				0.821951	0.803996	0.865708	0.717582
Q10588	ADP-ribosyl cyclase 2 OS=Homo sapiens GN=BST1 PE=1 SV=2 - [BST1_HUMAN]	21.38	5	56.7615	15.4677	35.7011	7.79639		0.910481	0.173401		0.981005	0.73913		0.92811	0.130361	73	24	30	19	24	30		0.578373		0.906096	0.705383	1.07037			1.07263	1.27408	1.0327	1.57989	1.26584	1.02846			0.736096	0.904548	1.06401	1.30761				0.816186			0.82231
Q5VU59	Tropomyosin 3 OS=Homo sapiens GN=TPM3 PE=2 SV=1 - [Q5VU59_HUMAN]	44.4	8		18.764	27.1578	4.79248		1.00018	0.998663		0.957754	0.679897		1.04429	0.724541	73	22	28	23	22	28		1.62892	1.16941			1.46196	1.03266		0.865087	1.46696	1.20656		0.835923		0.755751	0.945724		0.985415	0.825899	0.979075		1.55318	0.637221	1.00008	1.34747	1.6423	1.16597
O43490	Prominin-1 OS=Homo sapiens GN=PROM1 PE=1 SV=1 - [PROM1_HUMAN]	17.57	11	65.636	11.7125	97.1401	7.26904		1.01478	0.827525		0.96991	0.635243		1.04626	0.350911	72	23	32	17	23	32				0.683829		1.09611	0.748072	1.18747	1.00016			0.934599	1.0676		0.529635	0.917793		1.66691	1.28525	0.922019			1.02386	1.15425	0.76602	0.915851
P15428	15-hydroxyprostaglandin dehydrogenase [NAD(+)] OS=Homo sapiens GN=HPGD PE=1 SV=1 - [PGDH_HUMAN]	8.27	2	35.111	7.25614	28.9589	5.85889		1.24061	0.00405613		1.08768	0.24775		1.1406	0.0588144	72	24	29	19	24	29		0.901228		0.944442	0.635344	0.746767	0.784646			1.22783	1.11621		0.989949	0.977038	0.897046	0.746192	0.874415	1.18044	0.562951					0.639672	1.04048		1.03984
P55786	Puromycin-sensitive aminopeptidase OS=Homo sapiens GN=NPEPPS PE=1 SV=2 - [PSA_HUMAN]	6.2	5	56.155	13.7386	21.981	5.43994		1.0334	0.62416		1.10476	0.342305		0.935404	0.466961	72	22	30	20	22	30		0.774826		1.23702		0.990007	0.741543		1.13219	0.964513	1.05197				0.711681			0.860905	0.767486	0.583771	0.583176			1.52662	0.881151	0.861493	0.998145
Q14019	Coactosin-like protein OS=Homo sapiens GN=COTL1 PE=1 SV=3 - [COTL1_HUMAN]	49.3	7	56.8985	10.7118	15.935	5.66846		0.991843	0.890504		0.971056	0.589697		1.02141	0.575668	72	23	32	17	23	32					0.993695	1.22068				1.09237		0.930055	1.465	1.12429		0.737468	0.812749	1.09191	0.919472		1.01637		1.10687	0.873434		1.08525	1.81987
Q9ULK6	RING finger protein 150 OS=Homo sapiens GN=RNF150 PE=2 SV=2 - [RN150_HUMAN]	3.65	2	41.6862	7.97929	48.0409	5.2749		0.950827	0.385948		0.957321	0.463333		0.993216	0.915822	72	22	29	21	22	29		1.01931	1.10419	0.686198	0.951227	0.839031			0.897328		0.992293		1.04556	0.905497		1.17914	1.07218		0.696533	1.20553		0.994307		1.04734		1.0321	1.13944
O15197	Ephrin type-B receptor 6 OS=Homo sapiens GN=EPHB6 PE=1 SV=4 - [EPHB6_HUMAN]	3.62	4	35.4962	9.74067	110.63	6.65381		0.902318	0.250224		1.06986	0.457197		0.843399	0.0480163	71	21	30	20	21	30		0.330479			0.895394	0.973533	0.760782	1.19081		0.784744	0.36434			0.800679	0.746288		0.669897	1.1494	0.777057		0.677178			1.06333	0.841881		0.848397
P02743	Serum amyloid P-component OS=Homo sapiens GN=APCS PE=1 SV=2 - [SAMP_HUMAN]	24.22	5	51.1536	8.86721	25.3711	6.53662		0.91824	0.468136		0.910085	0.334995		1.00896	0.913447	71	22	27	22	22	27		0.634938			1.16621	0.815175	1.29725		1.546		0.550349	1.0548	0.845884	0.817139	1.21466	2.78959	1.52142	1.64313	0.655085	0.787528	1.30795			0.899892	0.964581
P17050	Alpha-N-acetylgalactosaminidase OS=Homo sapiens GN=NAGA PE=1 SV=2 - [NAGAB_HUMAN]	12.41	4	47.6356	7.91675	46.5339	5.18604		1.08328	0.370047		1.072	0.291143		1.01052	0.882502	71	20	30	21	20	30		0.777732	0.996448			1.05152	1.03802		1.70089	1.11176	0.665258	1.1805			0.952511	1.16616		0.919374	1.33989	0.736026		0.844601	1.3326	0.939398	0.963025		0.758815
Q12929	Epidermal growth factor receptor kinase substrate 8 OS=Homo sapiens GN=EPS8 PE=1 SV=1 - [EPS8_HUMAN]	13.63	9	52.5158	10.1625	91.8244	7.50342		0.969653	0.647922		0.896032	0.0363882		1.08216	0.171863	71	21	28	22	21	28		1.59822			1.12834	1.23513	1.40269	1.06208	0.963892		1.17101		0.956922	1.04556	0.820197	0.867271	1.18066	1.07634	1.14042	1.68532	1.22735			1.0529	1.31158		0.949799
O75368	SH3 domain-binding glutamic acid-rich-like protein OS=Homo sapiens GN=SH3BGRL PE=1 SV=1 - [SH3L1_HUMAN]	35.96	4	37.8356	13.4214	12.7664	5.24951		0.958118	0.695355		0.951413	0.608041		1.00705	0.948114	70	21	27	22	21	27		1.80369	0.656158	1.14863		1.57228	1.53876		1.68609	1.1774	1.47197		1.02174		1.26971			0.776309	1.31525	1.87151	1.0925	0.747255		1.01592	2.01979	0.883463
P01612	Ig kappa chain V-I region Mev OS=Homo sapiens PE=1 SV=1 - [KV120_HUMAN]	31.19	2		22.798	11.8628	6.56592		0.810804	0.0414554		1.00126	0.99122		0.809786	0.0805175	70	21	27	22	21	27		1.02198	1.50995	1.31956	1.91071		1.55578	1.00202	1.13651	0.888255	1.10968		1.59326	0.97733	1.06666	0.692656	0.95636			1.04086		0.562105			0.966202	0.557714	0.797455
P16152	Carbonyl reductase [NADPH] 1 OS=Homo sapiens GN=CBR1 PE=1 SV=3 - [CBR1_HUMAN]	24.19	6	58.25	7.71856	30.3559	8.32373		1.03126	0.530209		1.08262	0.237233		0.952555	0.417689	70	24	29	17	24	29				0.859656	0.951444	1.01787		1.00052	0.842482				1.00701	0.800914		0.701822	0.834115	0.95487	1.02355	1.19597				0.810053		0.801478	0.885359
P35613	Basigin OS=Homo sapiens GN=BSG PE=1 SV=2 - [BASI_HUMAN]	12.47	6	123.597	69.2816	11.7682	8.08936		0.952606	0.527898		0.914353	0.262966		1.04184	0.568502	70	19	31	20	19	31			0.748895		1.02961	1.16146			0.838888	0.930814		1.23157		1.40099			0.98608	0.92541	1.42872	1.30159	2.02382	1.46185	0.71214	1.01473		1.12617	1.14901
Q86Y38	Xylosyltransferase 1 OS=Homo sapiens GN=XYLT1 PE=1 SV=1 - [XYLT1_HUMAN]	1.98	2	76.3383	14.7907	107.501	9.21729		1.14315	0.195421		0.979211	0.777135		1.16742	0.0736413	70	19	33	18	19	33			0.75815				1.08005	1.09645	0.933386	1.0609		1.65441	0.96763		1.48126	1.20001				1.66476	1.61134	1.15353	0.869015		1.14638	1.12948	1.03722
Q969E1	Liver-expressed antimicrobial peptide 2 OS=Homo sapiens GN=LEAP2 PE=1 SV=1 - [LEAP2_HUMAN]	25.97	2	21.8729	7.41942	8.80764	10.2427		1.46958	0.0383657		1.132	0.169866		1.29821	0.0533181	70	20	32	18	20	32			0.910983	1.41326		0.936212	0.769798			0.872075		1.41574	1.08814		1.82773				1.96349		1.61983	1.08208	1.80518	1.09145	0.807682	1.08533
Q9UHY7	Enolase-phosphatase E1 OS=Homo sapiens GN=ENOPH1 PE=1 SV=1 - [ENOPH_HUMAN]	14.18	3	51.4519	8.40753	28.9145	4.77979		1.07702	0.360933		1.07792	0.258678		0.999165	0.990556	70	24	27	19	24	27		1.04827		0.735573	1.07606	0.727336		0.86752	1.6124	1.11659	0.871992		1.18833	0.956924		1.10449	0.726005	1.0236	1.19341	1.33106				0.834618			0.928886
P01621	Ig kappa chain V-III region NG9 (Fragment) OS=Homo sapiens PE=1 SV=1 - [KV303_HUMAN]	54	4	45.9799	11.6793	10.7223	6.52197		1.08187	0.450682		1.03483	0.690554		1.04546	0.636632	69	20	31	18	20	31					1.16332	0.712097		1.05542	1.30453	0.931678		1.04716	1.51423	1.06992			1.15355	0.871144	0.74751	0.965138	0.913208		0.97905	0.663592
P46940	Ras GTPase-activating-like protein IQGAP1 OS=Homo sapiens GN=IQGAP1 PE=1 SV=1 - [IQGA1_HUMAN]	11.35	13	38.77	14.1494	39.3586	5.52881		1.01531	0.838445		1.04502	0.539656		0.971567	0.624617	69	22	28	19	22	28		1.0236		0.988391	1.20751		1.03146		1.16708	1.06409	1.09002			1.30482	0.692577	0.940307	1.44741	0.985001		2.09668					1.38466	1.03492	1.22207
P51688	N-sulphoglucosamine sulphohydrolase OS=Homo sapiens GN=SGSH PE=1 SV=1 - [SPHM_HUMAN]	15.94	6	166.118	43.6057	38.4048	6.60986		1.18965	0.0838705		1.05933	0.475318		1.12303	0.15822	69	20	26	23	20	26		1.09976	0.971646	0.811559	0.720079	1.19767	1.00522		1.05319		0.792705			0.955773	0.947875	1.36566	0.595059	1.23439	0.483005	0.999185		1.26145		0.755735	1.25693	2.05003	0.756724
P55957	BH3-interacting domain death agonist OS=Homo sapiens GN=BID PE=1 SV=1 - [BID_HUMAN]	27.18	4	72.164	14.0265	26.5822	4.67822		1.17307	0.104707		1.04687	0.473513		1.12055	0.130143	69	20	28	21	20	28		1.1845	0.956392		1.19841	1.30553	0.887679	0.965661			1.39452	1.17458	1.18118	0.901777	0.155768	1.23969	1.24462		0.974311			1.15118		1.34565	0.435086		1.28996
P56537	Eukaryotic translation initiation factor 6 OS=Homo sapiens GN=EIF6 PE=1 SV=1 - [IF6_HUMAN]	54.29	8		0	65.2631	8.35303		1.19429	0.0612185		1.09982	0.0749199		1.08589	0.271741	69	19	32	18	19	32			1.09988	0.93714		0.938174		1.07758	1.19957				0.856895			1.34316		1.08338	0.925676	1.08526	1.01528	1.06443	1.04965	1.22689			1.06524
P01613	Ig kappa chain V-I region Ni OS=Homo sapiens PE=1 SV=1 - [KV121_HUMAN]	30.36	2	259.145	48.6273	12.238	5.36377		0.912639	0.305992		1.10718	0.208182		0.824295	0.0246247	68	19	29	20	19	29		0.61479			1.40416	1.01163	1.08015	0.900919	1.95809	0.946838	0.957537	0.938781		1.17959	1.29373	0.890774	1.21317		1.08659	0.820099				0.819984	0.95317	0.76988	1.2304
P08727	Keratin, type I cytoskeletal 19 OS=Homo sapiens GN=KRT19 PE=1 SV=4 - [K1C19_HUMAN]	23.5	6	68.2659	33.6641	44.0791	5.13525		1.12349	0.159956		1.12139	0.253723		1.00187	0.986324	68	19	26	23	19	26		1.30035	1.4558	1.17282	0.866725	1.37984	1.29771		1.53581	0.923783	1.23624			0.747645	1.08286		1.24191	1.22297	0.614512	0.91077		1.41109		0.886466	1.25027	0.944856	0.823695
P18206	Vinculin OS=Homo sapiens GN=VCL PE=1 SV=4 - [VINC_HUMAN]	15.7	15	97.0155	32.0878	123.722	5.65576		1.34531	0.0108651		1.22274	0.0391003		1.10025	0.346655	68	18	28	22	18	28		0.601828	0.817655	1.51589		1.34301	0.875893		1.00151		0.535579				1.44923	1.33375			0.909414	1.31026	0.310695	1.19741	0.641999	0.87086	1.51002	1.28005
P23142-4	Isoform C of Fibulin-1 OS=Homo sapiens GN=FBLN1 - [FBLN1_HUMAN]	24.45	4	53.3431	11.9282	23.7275	9.40771		0.866382	0.0446737		0.957036	0.437178		0.905276	0.0710308	68	24	28	16	24	28			1.27023			1.03035		1.43453	1.2308	1.4807		1.07885	0.921918					1.08858	1.03942	0.838914		1.34633		0.902673			0.987329
P26447	Protein S100-A4 OS=Homo sapiens GN=S100A4 PE=1 SV=1 - [S10A4_HUMAN]	18.81	2	23.61	6.29425	57.1856	9.17334		1.16347	0.57088		1.02664	0.858808		1.13328	0.58361	68	21	28	19	21	28				1.1436	0.629331	2.98731	1.0274		0.828143	1.21907				1.13622	1.02774	1.29945	0.760561	0.921178	0.969931	1.09995				1.0228	2.27363	1.32649	1.38305
P62328	Thymosin beta-4 OS=Homo sapiens GN=TMSB4X PE=1 SV=2 - [TYB4_HUMAN]	45.45	3		7.88727	5.04952	5.05908		1.05253	0.807762		0.886332	0.603077		1.18752	0.456543	68	21	27	20	21	27			0.733331		0.804434	2.45294	1.82382		0.624158			0.647703		0.894943	2.05926	0.657501	1.00623	0.868104	0.573436	1.08439		1.2292		0.912602	3.92272	1.29304	0.708447
Q13867	Bleomycin hydrolase OS=Homo sapiens GN=BLMH PE=1 SV=1 - [BLMH_HUMAN]	3.96	2	32.6046	6.39684	52.528	6.26514		0.899877	0.508969		1.17434	0.478736		0.766285	0.195464	68	21	29	18	21	29		0.888759		1.35614	0.445074	1.10126					0.9257			0.454741		0.45823	0.987784	1.32868	0.504641		0.528878			2.19242		0.523503	0.731116
Q16363	Laminin subunit alpha-4 OS=Homo sapiens GN=LAMA4 PE=1 SV=4 - [LAMA4_HUMAN]	1.54	3	48.3759	7.22334	202.397	6.27783		1.03327	0.712232		0.890248	0.127852		1.16066	0.0584444	68	19	28	21	19	28		0.977018	0.865737		0.974719		1.02015		0.766737	1.03016	1.84229	0.730932		1.29582	1.58336		1.07662	1.465		1.8613		1.25586	0.866817		1.14185	1.2961	1.27473
Q9H9P2	Chondrolectin OS=Homo sapiens GN=CHODL PE=2 SV=2 - [CHODL_HUMAN]	13.55	3	47.8933	7.53687	30.4109	6.82959		0.982123	0.767378		0.910147	0.0416371		1.07908	0.156827	68	19	29	20	19	29		1.22931			1.11014	1.62059	0.976657	0.959826		0.942806	1.20896			1.09624	1.23663		1.15473	1.14731	1.45713				1.33885	1.132	1.16994	1.06505	1.05222
P02545	Prelamin-A/C OS=Homo sapiens GN=LMNA PE=1 SV=1 - [LMNA_HUMAN]	17.02	11	55.2217	14.0365	74.0947	7.02002		1.08498	0.549228		1.13025	0.557318		0.959954	0.837293	67	21	26	20	21	26		0.72917	0.970738		0.80561	1.08597			0.537779	0.841164	0.68905		0.329778	0.757914		0.649569	1.50007		0.994518	0.597938		0.728818		1.04053		0.933076	0.712695
P02675	Fibrinogen beta chain OS=Homo sapiens GN=FGB PE=1 SV=2 - [FIBB_HUMAN]	30.35	11	76.3883	15.4652	55.8923	8.26514		1.08565	0.202543		0.976599	0.701695		1.11166	0.0750731	67	20	27	20	20	27		1.4069	1.23036			2.0759	0.995756		1.22351	1.05837	1.25042				1.27075			1.0481	1.18025	1.17311		1.32777	1.11473	0.948185	1.62544	1.37071	1.11554
P04275	von Willebrand factor OS=Homo sapiens GN=VWF PE=1 SV=4 - [VWF_HUMAN]	2.2	4	40.2775	11.7435	309.058	5.47803		1.30933	0.0590519		1.02774	0.672775		1.27399	0.0630849	67	18	27	22	18	27		1.21418	0.93576	0.896401	0.991111	1.00529	1.17277		0.877373		1.51481			1.08683	0.749975	0.85202	1.0769		1.21757	1.24995		1.62285		1.16351	0.712902		1.1819
P07359	Platelet glycoprotein Ib alpha chain OS=Homo sapiens GN=GP1BA PE=1 SV=1 - [GP1BA_HUMAN]	9.11	5	66.0258	9.28216	68.912	6.68311		1.08896	0.661336		1.27636	0.190223		0.853174	0.270866	67	21	27	19	21	27			1.18106		0.850132	1.22007		0.505955	4.08696				1.24215	0.694238		1.0967	0.79083	1.07475	0.770625	0.886947		0.407964	1.21798	0.54169		0.42647	0.817535
P14151	L-selectin OS=Homo sapiens GN=SELL PE=1 SV=2 - [LYAM1_HUMAN]	16.67	5	51.4953	7.79974	42.1589	6.59521		0.888252	0.162784		1.07276	0.448353		0.828003	0.0163848	67	21	31	15	21	31		0.797769			0.866551			0.627639	1.07385	0.890239	1.05432	1.57546		1.32362		1.00341	0.880759			1.16631						0.750245	1.05915
P29966	Myristoylated alanine-rich C-kinase substrate OS=Homo sapiens GN=MARCKS PE=1 SV=4 - [MARCS_HUMAN]	20.78	4	40.6477	7.6937	42.0965	5.69385		0.938601	0.596803		0.937991	0.508802		1.00065	0.99475	67	23	27	17	23	27						1.29688	1.02766	0.996242	0.940796				0.691552		1.80639	1.38059		0.502229	1.0868	1.39695	1.95301			1.3003	1.31263	1.21553
P30046	D-dopachrome decarboxylase OS=Homo sapiens GN=DDT PE=1 SV=3 - [DOPD_HUMAN]	44.07	5	82.6452	21.3751	9.69189	6.53662		0.98779	0.926082		1.04862	0.640331		0.941992	0.637364	67	20	26	21	20	26		0.580959			0.75152	0.9675	1.20894		0.853625	1.00571	0.436945		1.37481	0.643446	0.612277	0.973483	0.39148		0.492954	0.558972				0.8533	0.848816	0.964647	1.11702
Q14CN2	Calcium-activated chloride channel regulator 4 OS=Homo sapiens GN=CLCA4 PE=1 SV=2 - [CLCA4_HUMAN]	11.75	8	55.0257	18.2469	101.219	5.46533		1.05249	0.428605		1.00647	0.924665		1.04573	0.496497	67	20	27	20	20	27		1.25644	1.04046		1.23347	1.26797	1.01839	1.08812			1.4135	1.06837		1.17606	0.683852		0.940521	1.13436	1.15933			1.05338		1.17315	1.13608	0.99212
Q9P2E9	Ribosome-binding protein 1 OS=Homo sapiens GN=RRBP1 PE=1 SV=4 - [RRBP1_HUMAN]	13.48	2	29.2179	10.6237	152.381	8.60205		1.14406	0.43697		1.02853	0.886407		1.11232	0.593913	67	19	28	20	19	28			1.23119			1.04066	0.798656	1.04646	0.494375	1.89653			0.657928		0.496269				0.395165	0.912923	0.778886	1.37401		0.951031	1.37408	1.6598	2.04558
Q9UKR3	Kallikrein-13 OS=Homo sapiens GN=KLK13 PE=1 SV=1 - [KLK13_HUMAN]	24.55	6	48.8	17.5221	30.5505	8.45557		1.14861	0.241396		1.0353	0.740192		1.10945	0.296507	67	24	26	17	24	26			1.05167	0.991628			0.767399		0.808709	1.59448			0.675287		0.916041	0.760343		0.939333		0.738812		1.59785			0.908566	1.64621	1.15603
P02814	Submaxillary gland androgen-regulated protein 3B OS=Homo sapiens GN=SMR3B PE=1 SV=2 - [SMR3B_HUMAN]	65.82	2	34.57	9.87066	8.18226	9.56885		0.990346	0.878422		0.928267	0.118205		1.06688	0.13081	66	18	31	17	18	31		1.68401		1.0407	1.56961			0.990564		0.886635	1.5021	1.17541	1.03465	1.17154		0.928483	1.27813				1.16287		1.06023			1.11096	1.09183
P16401	Histone H1.5 OS=Homo sapiens GN=HIST1H1B PE=1 SV=3 - [H15_HUMAN]	29.2	7	79.6861	19.7785	22.5665	10.9165		1.21644	0.252798		1.01493	0.921355		1.19855	0.275214	66	21	28	17	21	28			1.43953			1.2995	0.730087		0.974676	1.39572		0.405593			1.02408			0.774674	1.10682	0.728782		1.53364		1.06806	1.54852	1.31896	1.58151
P22732	Solute carrier family 2, facilitated glucose transporter member 5 OS=Homo sapiens GN=SLC2A5 PE=1 SV=1 - [GTR5_HUMAN]	6.39	3	93.2867	19.4225	89.7303	6.03662		0.757427	0.182669		0.79934	0.166824		0.947566	0.6541	66	17	30	19	17	30				1.15072	0.892635	0.924585	0.289248	2.60099	0.639745	1.12944				0.496856	0.217327		1.15888		0.635858	0.447563	0.628864			1.34059	1.37528		0.525179
P41271	Neuroblastoma suppressor of tumorigenicity 1 OS=Homo sapiens GN=NBL1 PE=1 SV=1 - [NBL1_HUMAN]	13.89	3	136.765	33.5499	55.7639	7.21045		1.04534	0.659763		1.02787	0.73861		1.01699	0.839289	66	22	25	19	22	25			1.44593		0.94692	0.890202			1.38772				0.795584	1.03388			1.11714	1.06046	1.09329	1.4392	0.782355	0.654545	1.0189	1.15865		1.04731
Q92859	Neogenin OS=Homo sapiens GN=NEO1 PE=1 SV=2 - [NEO1_HUMAN]	5.13	6	43.284	9.09529	159.917	6.53662		1.01041	0.84191		1.03653	0.565253		0.974799	0.615071	66	21	28	17	21	28		1.07681	0.950698	1.44642			1.19846				0.744902	0.835886	0.98616		0.870781	1.1029						0.902845	1.47571		1.067	0.817432	1.05369
Q92954	Proteoglycan 4 OS=Homo sapiens GN=PRG4 PE=1 SV=2 - [PRG4_HUMAN]	13.89	7	38.8481	8.19271	150.984	9.49561		1.10646	0.299821		1.00053	0.994814		1.10587	0.166173	66	19	27	20	19	27					0.974921	0.903078	1.23546		0.730866	0.955899		1.26011	0.821348	1.39244	2.27608	1.1569	0.946719		1.43863	1.64592	1.33386		1.17928	0.770236	1.16981
B3EWG3	Protein FAM25A OS=Homo sapiens GN=FAM25A PE=2 SV=1 - [FM25A_HUMAN]	41.57	4	46.8825	18.8488	9.31389	6.15088		1.05399	0.637439		1.07544	0.612931		0.980055	0.877731	65	20	26	19	20	26		0.406952	1.31618	1.41659	1.04967	0.835976				1.86727	0.551504		0.765329	1.09793			1.93044		1.6121			1.99742		1.15374		1.36309	1.09623
H3BUX1	Megakaryocyte-potentiating factor (Fragment) OS=Homo sapiens GN=MSLN PE=4 SV=1 - [H3BUX1_HUMAN]	29.65	10		29.6569	43.8014	6.3667		0.975173	0.836044		1.11985	0.234267		0.870806	0.139388	65	21	25	19	21	25		0.420162			1.39527	1.23715			2.03668	0.80723	0.396022	1.21956		1.00674		0.877086	0.955313	0.753228	1.18278	1.03999			1.19103	0.872615		0.494128
P04434	Ig kappa chain V-III region VH (Fragment) OS=Homo sapiens PE=4 SV=1 - [KV310_HUMAN]	42.24	2	56.3152	21.8478	12.7494	5.93506		0.941962	0.442419		0.941759	0.383669		1.00022	0.997455	65	20	27	18	20	27		0.778051			1.16646		0.927261	1.07403	1.42579		1.84033		1.41093	1.15446	1.29108		1.04047	0.852405		1.27672	1.11752		1.00892		1.62392	1.20868
P49221	Protein-glutamine gamma-glutamyltransferase 4 OS=Homo sapiens GN=TGM4 PE=1 SV=2 - [TGM4_HUMAN]	14.47	8	50.87	6.10651	273.254	6.44287		1.00286	0.989031		1.07504	0.754091		0.932859	0.651562	65	23	23	19	23	23		0.43841			1.12419	0.3418	3.20698			0.307892	0.403663		0.743277	0.753805	1.03842	0.71044	0.901271	0.480837	2.35873					0.403609	0.810136	0.255468
P60660	Myosin light polypeptide 6 OS=Homo sapiens GN=MYL6 PE=1 SV=2 - [MYL6_HUMAN]	33.77	4	355.387	96.3969	41.7097	5.47803		1.15939	0.0179255		1.05076	0.421242		1.10338	0.123993	65	19	24	22	19	24		1.02503	1.13313		1.00492	1.29496	1.56174		0.962023		1.10776			0.915867	1.00874	0.939196	1.65379		1.24615	1.19408		1.14874		1.12862	1.25558	1.10073	0.939033
Q13201	Multimerin-1 OS=Homo sapiens GN=MMRN1 PE=1 SV=3 - [MMRN1_HUMAN]	1.63	2	26.07	12.1657	138.023	7.92822		1.00152	0.98922		1.00379	0.978411		0.997741	0.987929	65	17	30	18	17	30		1.13584			1.40998	0.752422		1.05009			1.47952			1.57766			1.29315	0.655756	1.6965		1.5782		1.02903	1.05052		1.18861	0.641791
Q16610-2	Isoform 2 of Extracellular matrix protein 1 OS=Homo sapiens GN=ECM1 - [ECM1_HUMAN]	27.71	9		17.1674	46.0702	6.39209		0.858777	0.124046		0.852922	0.0354951		1.00686	0.938731	65	21	25	19	21	25		1.61413	0.928474	1.23134		1.15159	1.30531	1.02222		0.891507	1.83008		0.844778		1.06766	1.04985		1.11293	0.929551			1.60888		1.38143	1.21786	1.18581
O43155	Leucine-rich repeat transmembrane protein FLRT2 OS=Homo sapiens GN=FLRT2 PE=1 SV=1 - [FLRT2_HUMAN]	9.39	4	51.9444	7.3683	74.0018	7.79639		1.00728	0.936995		0.953769	0.519071		1.0561	0.511159	64	17	26	21	17	26			1.04247			1.16688	1.13171	1.08654	0.582132						0.676731	0.770703		1.2569	0.807454	0.365294	0.883712	1.12309	0.719458	1.24557	1.02815	1.00379	1.16651
P02679	Fibrinogen gamma chain OS=Homo sapiens GN=FGG PE=1 SV=3 - [FIBG_HUMAN]	46.8	15	77.8891	17.3176	51.4789	5.61768		1.18541	0.00430058		1.08269	0.295137		1.09488	0.19022	64	21	25	18	21	25			0.968709	1.31555	1.50085	1.58477			1.12235	1.29732			0.972853	1.08705			1.38185	1.16053	1.30207	0.988281		0.973496	1.1252	1.0302		1.13059
P04208	Ig lambda chain V-I region WAH OS=Homo sapiens PE=1 SV=1 - [LV106_HUMAN]	27.52	2	29.88	6.12038	11.7177	6.53662		0.912893	0.235852		1.05812	0.40669		0.862754	0.0444997	64	21	25	18	21	25		0.834492			0.931043	1.07848	0.670971			1.18149	0.851401	1.04216	1.29718	0.833918	0.674917	0.714489	0.823129		0.734543					1.03684	0.963516	0.747645
P08603	Complement factor H OS=Homo sapiens GN=CFH PE=1 SV=4 - [CFAH_HUMAN]	13	10	49.3267	11.9179	139.005	6.60986		0.924045	0.244564		0.894722	0.0496585		1.03277	0.539271	64	22	26	16	22	26		1.32752	0.844806		1.16717					1.07602	1.66647		1.01074	1.21519		0.937605	1.0263	1.04291				1.02466	1.02841			0.786658	1.45022
P21709	Ephrin type-A receptor 1 OS=Homo sapiens GN=EPHA1 PE=1 SV=4 - [EPHA1_HUMAN]	5.74	5	29.6594	6.74977	108.058	6.63916		0.988377	0.885281		0.956162	0.482309		1.03369	0.624657	64	21	24	19	21	24		0.735631			1.35926	0.874209	1.20276	1.12332			1.14969		1.06988	0.868813	1.92201	0.96136	0.951994	0.928402	1.15785					1.2076	0.877229	1.21357
P23327	Sarcoplasmic reticulum histidine-rich calcium-binding protein OS=Homo sapiens GN=HRC PE=2 SV=1 - [SRCH_HUMAN]	2	2	79.8643	18.6904	161.901	6.41748		1.01506	0.907226		0.891564	0.216934		1.13851	0.155553	64	16	31	17	16	31						0.999185	0.888331	0.839887	0.731869			0.921291			2.00243			0.700705	1.63409	1.84051	1.72853		1.55329	0.883528	1.111		0.886515
P35326	Small proline-rich protein 2A OS=Homo sapiens GN=SPRR2A PE=2 SV=1 - [SPR2A_HUMAN]	79.17	1	71.9	10.2167	105.802	4.67822		1.61781	0.0623913		1.59653	0.296275		1.01333	0.972239	64	18	27	19	18	27			2.01411	1.51438		0.579314	0.760922		0.693261	3.64367					1.12517				0.551514	0.194746	1.18796	1.29354		0.595328	0.74763	1.28557	0.443044
P52907	F-actin-capping protein subunit alpha-1 OS=Homo sapiens GN=CAPZA1 PE=1 SV=3 - [CAZA1_HUMAN]	15.03	3	147.979	40.9762	51.8203	6.99072		1.1803	0.14159		1.17071	0.268558		1.00819	0.942003	64	25	26	13	25	26					0.833981				0.780076	1.15544			0.722136	0.789095		0.749776	0.894341	1.31807		0.624456						0.867646	0.990342
Q08345	Epithelial discoidin domain-containing receptor 1 OS=Homo sapiens GN=DDR1 PE=1 SV=1 - [DDR1_HUMAN]	11.94	8	60.8319	14.6087	101.063	6.82959		1.01694	0.767805		0.943572	0.217677		1.07775	0.106661	64	16	25	23	16	25		1.84773	1.01898	0.93005	1.18516	0.885286	0.911029		1.04714	1.01421	1.24379			0.985445	1.03014	1.35055	1.15674		1.01086	1.2073		1.05648		1.11726	1.01132	0.947657	0.983904
Q8NDA2	Hemicentin-2 OS=Homo sapiens GN=HMCN2 PE=2 SV=2 - [HMCN2_HUMAN]	1.62	6	36.4533	11.7584	542.264	5.8335		0.998722	0.984334		0.921567	0.0907856		1.08372	0.119054	64	17	25	22	17	25		0.913559	0.859382		1.49192	1.0276	1.04386			0.883031	0.907763		1.05171	1.42828	1.31205		1.16716		1.68388			0.946604	1.21572	1.00724	0.940192	1.07226	1.33112
Q9HBJ8	Collectrin OS=Homo sapiens GN=TMEM27 PE=1 SV=1 - [TMM27_HUMAN]	13.06	2	71.9508	9.91628	25.219	5.63037		1.06039	0.61883		1.18408	0.125132		0.895535	0.293735	64	20	24	20	20	24			1.90943	0.91821	0.889217	0.529374	0.833901		1.35478					0.629501	0.986841	0.61195	0.712714	1.18859	0.363154	0.96064		0.508447		1.09438	0.79592	1.10634
Q9UIV8	Serpin B13 OS=Homo sapiens GN=SERPINB13 PE=2 SV=2 - [SPB13_HUMAN]	31.2	12	53.3811	16.7474	44.2482	5.70654		1.00914	0.926813		0.976325	0.819085		1.03361	0.647027	64	20	26	18	20	26		1.11115	1.1413		0.604972	1.17051				1.92479	1.02427			0.603162		0.737698	1.48852		1.10423			1.18896		1.05465		1.00646	0.957541
O15230	Laminin subunit alpha-5 OS=Homo sapiens GN=LAMA5 PE=1 SV=8 - [LAMA5_HUMAN]	1.11	3	42.82	8.67404	399.479	7.02002		1.04487	0.598755		0.917011	0.121843		1.13943	0.0620876	63	19	24	20	19	24		1.09455			1.37371	1.08301	1.11961		1.04164	1.05635	0.993137		0.870015	1.09454	1.53056	1.00685	1.1589		1.22318	2.0217				0.909957	1.1734	1.02013	1.19592
P20827	Ephrin-A1 OS=Homo sapiens GN=EFNA1 PE=1 SV=2 - [EFNA1_HUMAN]	11.22	3	27.695	13.8752	23.7719	6.82959		0.745478	0.0430441		1.02504	0.842781		0.727267	0.0190191	63	20	28	15	20	28		0.879974			0.930635					0.941085	1.0953		0.951338	0.664457		1.08742	1.30731				0.471086		0.555225			0.980983	0.92422
P47929	Galectin-7 OS=Homo sapiens GN=LGALS7 PE=1 SV=2 - [LEG7_HUMAN]	49.26	5	43.6955	10.6442	10.6588	9.87646		0.826751	0.319289		1.09313	0.824748		0.756315	0.536439	63	17	28	18	17	28		0.502352	0.656451			0.829683		0.344357	0.376401	0.761676	0.604244	0.284856				0.309006			1.34013	0.633504		0.251113		1.19535		0.354767	0.205223
Q01518	Adenylyl cyclase-associated protein 1 OS=Homo sapiens GN=CAP1 PE=1 SV=5 - [CAP1_HUMAN]	18.95	6	48.4954	19.0657	51.8687	8.06006		1.2142	0.24146		0.92909	0.469008		1.30687	0.0692963	63	20	26	17	20	26					1.48659	1.60693	0.847565		1.50913	1.38696				1.16709	1.47197	0.856428	0.991129		0.895657	1.13816				0.699601	1.801	0.890267	0.814943
Q12794	Hyaluronidase-1 OS=Homo sapiens GN=HYAL1 PE=1 SV=2 - [HYAL1_HUMAN]	14.71	4	111.836	23.4931	48.337	6.771		0.810524	0.0211177		0.883748	0.150342		0.917144	0.28736	63	19	27	17	19	27			0.936795		1.04583	0.904252		1.14321	1.18101	1.83121				0.798589		1.43222	0.817317		0.937541	0.812972		1.15905		0.820272			0.957567
Q6UX15	Layilin OS=Homo sapiens GN=LAYN PE=2 SV=1 - [LAYN_HUMAN]	6.28	2	39.3536	7.0497	43.0811	4.94482		1.22177	0.00984547		1.11664	0.0933894		1.09415	0.139448	63	22	27	14	22	27						1.22616		0.958313	1.09354	0.999289		1.02193	1.11591			0.909753		0.847955	1.09631	1.55191				0.966233		0.915389
O75340	Programmed cell death protein 6 OS=Homo sapiens GN=PDCD6 PE=1 SV=1 - [PDCD6_HUMAN]	15.18	3	40.66	12.1268	21.8548	5.40186		1.04297	0.594372		1.024	0.742314		1.01852	0.729695	62	20	25	17	20	25		1.11883				1.66635	1.22656		0.797391		0.683229		1.07951		0.544736			1.44502	0.866232	1.18639			0.821637	0.790286	1.51379	0.859647	1.12658
P01762	Ig heavy chain V-III region TRO OS=Homo sapiens PE=1 SV=1 - [HV301_HUMAN]	23.77	2	31.02		13.4635	9.71533		1.03116	0.718669		0.947562	0.466531		1.08823	0.311574	62	18	23	21	18	23		1.31361	1.34119		1.34152	1.26572	1.47127	1.21861		1.30726	0.60477			0.768012	0.729906		0.999537		0.779058			1.10946		1.03061	0.713289	1.04666	1.18221
P22531	Small proline-rich protein 2E OS=Homo sapiens GN=SPRR2E PE=2 SV=2 - [SPR2E_HUMAN]	79.17	1	76.6312	31.5501	7.89962	8.36768		1.14038	0.273551		0.962879	0.801163		1.18434	0.117221	62	22	24	16	22	24		1.14454	2.65128					0.740995		1.27394	1.05721		0.850999					0.59421			0.708068	1.20623				1.64115	1.01241
P22223	Cadherin-3 OS=Homo sapiens GN=CDH3 PE=1 SV=2 - [CADH3_HUMAN]	11.46	6	38.83	7.80081	61.8339	5.45264		1.08799	0.0627259		1.11419	0.0206322		0.976488	0.55375	61	21	23	17	21	23		1.32773			1.14104		1.18883		1.04259	0.873212	1.46608	1.07858		1.07574	0.913534	1.00886	1.05222	1.00437		0.960891					0.914045	1.13491	0.935416
P22392	Nucleoside diphosphate kinase B OS=Homo sapiens GN=NME2 PE=1 SV=1 - [NDKB_HUMAN]	35.53	5	93.4501	40.8103	9.88093	8.48486		1.03329	0.817341		0.946609	0.610343		1.09156	0.345047	61	20	25	16	20	25		0.885624	1.56293			1.19072		1.04432			0.771516					0.822295		0.860847	1.08737			1.05479		1.07739		1.08229	1.08151
Q6E0U4-5	Isoform 5 of Dermokine OS=Homo sapiens GN=DMKN - [DMKN_HUMAN]	11.81	4		9.7351	38.2436	6.60986		1.21227	0.0630743		1.13478	0.150123		1.06828	0.433596	61	19	27	15	19	27			0.83639			1.01792	0.848227	0.634877		1.05557					1.5267			1.05927	0.982425			1.59487	1.01016	0.868334	1.11797	0.972786
Q7Z7M0	Multiple epidermal growth factor-like domains protein 8 OS=Homo sapiens GN=MEGF8 PE=1 SV=2 - [MEGF8_HUMAN]	3.8	8	25.0389	8.25521	302.902	6.87354		1.08567	0.154299		1.05889	0.303193		1.02529	0.647815	61	20	21	20	20	21		0.755698	1.24482	0.8855		0.998913	0.9473		1.03108		0.72899		0.961968		0.933138	0.835407		0.899823	0.920819	0.451883		0.996411		1.04947	0.773509		0.868015
Q9H741	UPF0454 protein C12orf49 OS=Homo sapiens GN=C12orf49 PE=2 SV=1 - [CL049_HUMAN]	12.68	2	45.2	7.43897	23.5786	8.104		1.15988	0.0186872		1.02741	0.664284		1.12894	0.0794504	61	20	23	18	20	23					0.99494	1.13743	0.86846	0.904674	0.936231				1.08581	1.22129	1.03435	1.06013	1.36001	1.16704	1.31729	1.17129				1.09052	0.982353	1.01661	0.873046
P14314	Glucosidase 2 subunit beta OS=Homo sapiens GN=PRKCSH PE=1 SV=2 - [GLU2B_HUMAN]	13.26	6	35.0106	8.5146	59.3878	4.41162		0.942523	0.314596		0.89964	0.0446248		1.04767	0.392779	60	18	21	21	18	21		1.41075	0.672523		1.0741	1.2755	1.31287		1.10451		1.1265			1.1294	1.17666	0.999643	1.26086	0.950231	0.706964	1.02413		0.954517		1.06012	1.34415		1.24229
Q14956	Transmembrane glycoprotein NMB OS=Homo sapiens GN=GPNMB PE=1 SV=2 - [GPNMB_HUMAN]	4.72	2	39.415	6.63343	63.8819	6.63916		0.888846	0.126782		0.958037	0.546474		0.927778	0.287113	60	16	23	21	16	23			0.957223	0.862014	1.79107	1.11346	1.66284		0.987967			0.934458	0.899123	1.58188	1.15968	0.777428	1.0387		0.932784	1.23664		1.18766	0.872617	1.05065	1.19724
Q7LBR1	Charged multivesicular body protein 1b OS=Homo sapiens GN=CHMP1B PE=1 SV=1 - [CHM1B_HUMAN]	19.1	5	28.0656	7.5191	22.0952	8.104		0.843174	0.144693		0.937669	0.513901		0.899223	0.409052	60	15	24	21	15	24		1.04696	0.649015	1.00387	0.920852	1.26367		1.84171	0.808624		0.656581		0.970216	1.03311			0.902888		1.19927	1.15464		1.20751	0.743087	1.45677		0.810636
Q9BVM4	Gamma-glutamylaminecyclotransferase OS=Homo sapiens GN=A2LD1 PE=1 SV=2 - [A2LD1_HUMAN]	16.99	2	37.6533	12.5465	17.3178	6.87354		0.852949	0.0863334		0.912852	0.376278		0.934378	0.431767	60	19	25	16	19	25		2.1331		0.874054	1.12127	0.850831		1.26994		1.40092	1.02791		0.947782	0.837351			0.933567	0.921256	0.709779					0.930362			1.01459
O43405	Cochlin OS=Homo sapiens GN=COCH PE=1 SV=1 - [COCH_HUMAN]	3.64	2	28.47	7.43905	59.4452	7.95752		0.954902	0.618237		1.03977	0.62612		0.918378	0.278032	59	18	25	16	18	25		0.404957				0.846289	1.14648			1.12839	1.16211	0.987107	1.21073		1.34516				0.950373				1.17212	0.854593	0.765212	0.56452
P01616	Ig kappa chain V-II region MIL OS=Homo sapiens PE=1 SV=1 - [KV203_HUMAN]	33.04	2	317.073	246.551	12.0481	9.29053		1.09138	0.398117		1.04175	0.63897		1.04764	0.589184	59	18	24	17	18	24					1.64259	0.619764	1.03843	1.01644	0.993269					1.37491	1.00997	1.0972	1.22279	0.79136	0.690095	0.975697			1.11753	0.899836	0.695536	0.3909	1.11403
P29992	Guanine nucleotide-binding protein subunit alpha-11 OS=Homo sapiens GN=GNA11 PE=1 SV=2 - [GNA11_HUMAN]	9.19	3	42.2306	11.523	25.0192	6.37939		0.869576	0.206655		0.888292	0.240641		0.978929	0.794463	59	19	23	17	19	23		1.43483	0.790794			1.17333	1.80577	1.02244			1.06983		0.96368		0.755404	0.624756			0.610987			0.935446		0.762129	1.12413	0.553356
P37802	Transgelin-2 OS=Homo sapiens GN=TAGLN2 PE=1 SV=3 - [TAGL2_HUMAN]	27.14	5	54.2607	21.031	37.5165	6.81494		1.27479	0.131018		1.07929	0.410903		1.18114	0.219696	59	21	23	15	21	23		1.02236			0.745715	1.3105				1.13139	1.17194		0.941796	0.983392		0.741523	0.74887	0.915442	0.881694					0.858401			1.199
Q14165	Malectin OS=Homo sapiens GN=MLEC PE=1 SV=1 - [MLEC_HUMAN]	13.36	4	34.13	10.8379	32.2136	5.41455		1.02871	0.793301		1.06677	0.519769		0.96432	0.626395	59	20	25	14	20	25		1.09263			0.936622			1.52959	1.74909	1.00624	0.716693		0.910152	0.608623		0.539421	0.815822			0.551871							0.707812
Q16706	Alpha-mannosidase 2 OS=Homo sapiens GN=MAN2A1 PE=1 SV=2 - [MA2A1_HUMAN]	2.01	2	23.02	6.7408	131.057	7.57666		0.819361	0.131968		0.942927	0.65072		0.868955	0.246781	59	17	24	18	17	24		0.808908			0.689076	1.24489		1.96596		1.80324	0.886654		0.773105	0.491247			0.754227	1.53827	0.821017		0.704924			1.2867		0.591835	0.570362
Q8IZF2	Probable G-protein coupled receptor 116 OS=Homo sapiens GN=GPR116 PE=1 SV=3 - [GP116_HUMAN]	5.65	7	47.5941	8.26682	149.361	6.65381		0.915107	0.178479		0.893544	0.0819749		1.02413	0.605764	59	20	22	17	20	22		0.782037		0.659595	0.836416	1.04589	1.42972	1.00083			0.695611		1.24731	1.01446	0.978201		1.41189	0.885491	0.885676					0.717619	1.00614
J3QLM0	T-cell antigen CD7 OS=Homo sapiens GN=CD7 PE=4 SV=1 - [J3QLM0_HUMAN]	10.41	2		13.1033	23.0268	6.65381		1.05812	0.657845		0.927254	0.207018		1.14113	0.241039	58	14	25	19	14	25		1.69805	1.4677	1.0738		0.741474		1.55801	0.993743		1.57075							1.1299	1.29756	1.14214	0.872084	1.13182	0.955048	1.07512		1.25206
P19801	Amiloride-sensitive amine oxidase [copper-containing] OS=Homo sapiens GN=ABP1 PE=1 SV=4 - [ABP1_HUMAN]	7.86	5	51.9033	7.50266	85.3237	7.09326		1.09234	0.424598		0.999372	0.996009		1.09303	0.46024	58	16	25	17	16	25			1.42754	0.997866	1.06622	0.33099	0.894526			1.34551				0.785486	0.700992	0.504279	1.29595		0.547867			1.06415		0.848783	1.09908		0.656898
P54727	UV excision repair protein RAD23 homolog B OS=Homo sapiens GN=RAD23B PE=1 SV=1 - [RD23B_HUMAN]	11.74	5	102.406	24.1712	108.201	6.90283		1.09705	0.345696		1.06904	0.572664		1.0262	0.820683	58	17	26	15	17	26						1.11045	0.967334	0.8644	0.897442	1.21772		1.25848			0.983393			1.45678	1.55208	1.40533				1.07499	1.25343	1.18694	1.95319
Q14315	Filamin-C OS=Homo sapiens GN=FLNC PE=1 SV=3 - [FLNC_HUMAN]	4.4	10	34.0344	11.0612	290.841	5.97314		1.10779	0.234181		1.10467	0.141067		1.00282	0.970417	58	17	24	17	17	24			0.638775		1.14988	0.818523	0.963538			0.942307		0.974182		1.11842	1.29385	1.48005	1.05522		1.48146			1.12917		0.974753	0.977789	0.945691
Q15223	Poliovirus receptor-related protein 1 OS=Homo sapiens GN=PVRL1 PE=1 SV=3 - [PVRL1_HUMAN]	6.38	3	22.85	10.4747	57.1225	6.1001		0.769558	0.00525005		0.842553	0.0429852		0.913364	0.231489	58	16	25	17	16	25			1.10978		1.85159	1.05705		0.906827	1.42341	0.852326		0.981122	1.07917	1.19286		0.9058	2.09811		1.3024	0.902578		1.21596		1.19907			1.25265
Q8N4F0	BPI fold-containing family B member 2 OS=Homo sapiens GN=BPIFB2 PE=1 SV=2 - [BPIB2_HUMAN]	12.01	5	60.9287	13.2321	49.1417	8.71924		0.966883	0.869795		0.924064	0.66032		1.04634	0.673456	58	17	25	16	17	25					2.05362	0.314513	0.884359			0.872646		0.805602		1.53446	0.797907	3.20875	0.617941	0.717351	0.648662					0.317134	0.592911		0.667209
Q9H0E2	Toll-interacting protein OS=Homo sapiens GN=TOLLIP PE=1 SV=1 - [TOLIP_HUMAN]	14.96	3	74.01	13.346	30.2622	5.97314		1.0149	0.793011		0.94547	0.302814		1.07343	0.195824	58	18	25	15	18	25					1.09178	1.12987		1.13754	1.03928	1.02722			1.13171	1.08516			1.03541	1.09798	0.893323	1.3896			1.35924	0.904326			1.16781
Q9NQ36	Signal peptide, CUB and EGF-like domain-containing protein 2 OS=Homo sapiens GN=SCUBE2 PE=2 SV=2 - [SCUB2_HUMAN]	4.9	4	54.7233	8.80013	109.893	6.65381		1.05856	0.533746		0.959853	0.689966		1.10284	0.29794	58	15	23	20	15	23		0.782262	1.30583		1.07532		0.946878		1.215	0.944715	0.85402	1.16574		1.55795	2.33859		0.969736			1.48265	1.29141	0.942187	1.34458		0.864108
P00749	Urokinase-type plasminogen activator OS=Homo sapiens GN=PLAU PE=1 SV=2 - [UROK_HUMAN]	34.57	2	186.439	52.9015	48.4757	8.41162		1.06495	0.575869		0.847113	0.066078		1.25715	0.0191804	57	15	26	16	15	26			0.992509		1.11922	1.46346		1.7362					0.859582	1.07142		1.71332	1.86093		1.83144			1.46474	1.51499	1.13982		0.775363	1.28115
P02511	Alpha-crystallin B chain OS=Homo sapiens GN=CRYAB PE=1 SV=2 - [CRYAB_HUMAN]	34.29	6	32.346	8.35586	20.1464	7.32764		1.11319	0.250175		1.08251	0.566625		1.02834	0.823419	57	16	24	17	16	24			1.51971			0.977384	0.70019	0.775804	0.80172	1.37241					0.620532	0.678994			0.670948	1.43446		1.45865		0.876762	0.916207	1.31153
Q6UXB4	C-type lectin domain family 4 member G OS=Homo sapiens GN=CLEC4G PE=1 SV=1 - [CLC4G_HUMAN]	21.5	4	37.5467	5.88232	32.541	6.60986		1.06436	0.654608		1.03273	0.782986		1.03063	0.78862	57	18	20	19	18	20		1.36365	0.85319		0.930148	0.734603			0.58447	0.781693	0.965851	1.01859		1.30947		0.954448	0.875677		1.3852	2.79101		1.04147		0.6604		0.835119
B4E1Z4	Complement factor B Ba fragment OS=Homo sapiens GN=CFB PE=2 SV=1 - [B4E1Z4_HUMAN]	17.46	17		19.1139	140.853	7.18115		1.0876	0.537878		1.03486	0.650405		1.05096	0.579297	56	17	28	11	17	28						1.44478		1.00915				1.37734	1.01339			1.47201			1.03695		1.81187			0.997594			1.20217
P27824	Calnexin OS=Homo sapiens GN=CANX PE=1 SV=2 - [CALX_HUMAN]	6.42	3	63.41	10.9129	45.3922	7.89893		1.161	0.196702		1.18706	0.09383		0.978049	0.822887	56	19	21	16	19	21		0.425065		0.857821	0.880968	0.823677		0.714451		0.920898	0.443107		1.45845	1.16349			0.872164	0.88606	0.849182					0.611795
P29034	Protein S100-A2 OS=Homo sapiens GN=S100A2 PE=1 SV=3 - [S10A2_HUMAN]	24.49	3	38.7425	6.32367	38.0649	8.00146		1.25419	0.306348		1.1555	0.325957		1.08541	0.612153	56	17	23	16	17	23		0.844694			0.927967	1.76422			0.638202	1.27454	0.88316	0.687771		0.463585			0.814883	1.02155	0.593929	0.703281				1.88298
Q6UX73	UPF0764 protein C16orf89 OS=Homo sapiens GN=C16orf89 PE=2 SV=2 - [CP089_HUMAN]	22.39	7	36.5793	14.7912	45.362	6.18896		0.884675	0.285874		0.818846	0.0186859		1.08039	0.505974	56	16	22	18	16	22			0.941856		1.07932	0.684182			0.84057	1.01376		1.15271	1.05442	1.24268		0.972333	1.33982		1.12787	0.922637		1.6267		0.751069			0.820409
Q9BTY2	Plasma alpha-L-fucosidase OS=Homo sapiens GN=FUCA2 PE=1 SV=2 - [FUCO2_HUMAN]	16.7	7	36.8807	7.40467	54.0321	6.25244		1.09904	0.376012		1.10775	0.285468		0.992132	0.92868	56	18	23	15	18	23			0.860127		0.572916			0.868669	1.44795				1.45812	0.490879			0.66118	1.32835		1.05691		0.746297	1.0135			1.00081	0.918152
P05026	Sodium/potassium-transporting ATPase subunit beta-1 OS=Homo sapiens GN=ATP1B1 PE=1 SV=1 - [AT1B1_HUMAN]	11.88	2	54.9267	20.7919	35.0389	8.52881		0.873409	0.0312772		0.984744	0.788924		0.88694	0.048616	55	18	22	15	18	22		0.890397			0.826771	1.1232				1.12006	1.26781		1.07157	0.888877		1.30468	1.01316		1.27106					0.998482			0.863694
P27797	Calreticulin OS=Homo sapiens GN=CALR PE=1 SV=1 - [CALR_HUMAN]	15.83	5	66.74	7.30373	67.5259	4.60205		0.837537	0.0524191		0.897707	0.199781		0.932974	0.416487	55	15	25	15	15	25				0.902239	1.50073	1.31107	1.11425		1.77245					1.39326	1.09515		1.32949		1.02886	0.78399			1.18308	1.08265	1.27547	1.24242
Q5HY54	Filamin-A OS=Homo sapiens GN=FLNA PE=2 SV=1 - [Q5HY54_HUMAN]	15.23	27		26.4219	276.378	6.04932		1.04863	0.617747		0.925118	0.324649		1.13351	0.0924189	55	21	22	12	21	22					2.00098				1.30815			1.09616	0.980069	1.60034		1.0057	1.13364	1.15882		1.26143			0.944704			1.20308
Q9H444	Charged multivesicular body protein 4b OS=Homo sapiens GN=CHMP4B PE=1 SV=1 - [CHM4B_HUMAN]	25	5	32.3048	7.94977	24.9346	4.81787		0.934829	0.479257		0.9037	0.209914		1.03445	0.649449	55	18	21	16	18	21		0.694442	0.931972		1.68567			1.32412	0.683909		0.681685		0.991897	1.25181		0.934567	1.26815			0.790526		1.37946				0.857453
P05981	Serine protease hepsin OS=Homo sapiens GN=HPN PE=1 SV=1 - [HEPS_HUMAN]	7.91	3	31.3327	6.58544	44.9825	7.62061		1.02672	0.679307		1.05171	0.388249		0.976247	0.556575	54	18	24	12	18	24					0.719465	0.736862		1.327		0.994803			0.895758	0.68261		0.983702	0.868477		0.717046					0.851795			0.665776
Q6UY11	Protein delta homolog 2 OS=Homo sapiens GN=DLK2 PE=2 SV=1 - [DLK2_HUMAN]	6.27	2	22.79	5.81019	40.5197	6.53662		0.930591	0.299659		0.977833	0.729893		0.951687	0.357764	54	17	21	16	17	21			1.03863			0.830849	1.06875		0.955021						1.30681	0.996035		0.977007	1.33929	1.65148		1.00783		0.758064	1.01225	0.934203	0.824557
Q9UBP4	Dickkopf-related protein 3 OS=Homo sapiens GN=DKK3 PE=1 SV=2 - [DKK3_HUMAN]	8.29	2	65.42	6.27961	38.3651	4.65283		0.917322	0.306526		1.07968	0.252947		0.849624	0.0502097	54	15	23	16	15	23					1.36304	1.26466	0.894787	1.20557	0.954649	0.991154				1.03312	1.3921		0.954083		0.858711	0.979229				1.39786	1.36436	0.850176	1.16815
P22314	Ubiquitin-like modifier-activating enzyme 1 OS=Homo sapiens GN=UBA1 PE=1 SV=3 - [UBA1_HUMAN]	3.4	2	73.3219	23.3725	25.5369	8.1333		0.98058	0.790344		1.01052	0.883559		0.970369	0.721716	53	12	26	15	12	26			1.26928	0.774404		0.887428		0.91563		0.900109						0.845704			0.941122		1.14274	0.933459	1.26408	1.28147
P51149	Ras-related protein Rab-7a OS=Homo sapiens GN=RAB7A PE=1 SV=1 - [RAB7A_HUMAN]	29.95	5	65.3416	19.351	65.5198	6.3667		1.22317	0.0607168		1.07013	0.330941		1.14301	0.148528	53	17	22	14	17	22		0.986578	0.855409	1.10951		1.03594				1.02299	0.875684							1.26124	1.35111			0.961947		1.00187
P61204	ADP-ribosylation factor 3 OS=Homo sapiens GN=ARF3 PE=1 SV=2 - [ARF3_HUMAN]	16.02	3	57.2426	12.4092	20.8116	5.78271		1.02952	0.774108		1.02896	0.741133		1.00054	0.995676	53	13	22	18	13	22		0.921999	0.885778	0.870028		0.647559	1.25844	0.996091		1.08141	0.775334		1.14005		0.537141				0.529164		0.795568	0.827892		1.17078	1.26931
Q6P531	Gamma-glutamyltransferase 6 OS=Homo sapiens GN=GGT6 PE=2 SV=2 - [GGT6_HUMAN]	17.24	5	78.215	18.0608	50.478	6.07471		0.974819	0.760676		1.00054	0.993032		0.974291	0.738586	53	16	23	14	16	23			1.09584		1.05606	1.29759				0.923849				0.962742		1.25299	1.20917		1.12729			0.81617	0.917163	0.950609		1.08138
Q9NRX4	14 kDa phosphohistidine phosphatase OS=Homo sapiens GN=PHPT1 PE=1 SV=1 - [PHP14_HUMAN]	36	4	34.7719	12.1185	13.8237	6.07471		1.0089	0.927362		1.06459	0.490425		0.947685	0.505817	52	15	23	14	15	23			1.67426			0.988854			1.9554	1.0402						1.27134			0.839183	0.842272	1.15739	1.29826		1.27489			0.700577
P17181	Interferon alpha/beta receptor 1 OS=Homo sapiens GN=IFNAR1 PE=1 SV=3 - [INAR1_HUMAN]	3.77	2	66.1141	8.64603	63.4852	5.80811		0.99416	0.946565		1.00703	0.924668		0.987218	0.861188	51	14	21	16	14	21		0.78846		0.811001	0.881083	1.05346		1.13694			1.12146			1.09593			1.03991	1.30191	1.1018		0.327543			1.46172			1.18889
P34896	Serine hydroxymethyltransferase, cytosolic OS=Homo sapiens GN=SHMT1 PE=1 SV=1 - [GLYC_HUMAN]	8.9	3	30.8486		62.5747	6.27783		0.991613	0.950859		0.963261	0.700087		1.02943	0.799541	51	14	23	14	14	23		1.29762		1.00439		0.675168		0.938865			0.828551		1.09766			0.823782		1.07226	0.711836				0.866121	1.81005			0.821134
P55259	Pancreatic secretory granule membrane major glycoprotein GP2 OS=Homo sapiens GN=GP2 PE=2 SV=3 - [GP2_HUMAN]	3.91	1	48.814	7.71413	195.854	6.52197		0.854714	0.274016		1.03499	0.789366		0.825816	0.0623119	51	15	19	17	15	19					0.794777	1.07269	0.88426	0.759733					1.16342	1.61495	0.898039	1.80823	1.26757	0.818211	2.30708		0.276164			0.83337	0.762426		0.99232
Q6PK18	PKHD domain-containing transmembrane protein C17orf101 OS=Homo sapiens GN=C17orf101 PE=2 SV=2 - [CQ101_HUMAN]	8.46	3	33.37	6.08246	35.624	8.17725		1.01764	0.834204		1.07084	0.429002		0.950318	0.462354	51	17	20	14	17	20		0.669947	1.41602	0.749591				1.06962	1.35229		0.712381		1.09768			1.16594		0.826886		0.720894		1.05289					0.806786
Q99536	Synaptic vesicle membrane protein VAT-1 homolog OS=Homo sapiens GN=VAT1 PE=1 SV=2 - [VAT1_HUMAN]	13.49	3	58.23	10.5609	41.8934	6.29053		1.20487	0.172657		1.06133	0.418866		1.13524	0.232922	51	16	22	13	16	22					1.10901		0.890521	0.923635	0.907921	1.32984				1.35392	0.701471		1.17227			0.861138					1.27498	0.866387	0.872729
P09525	Annexin A4 OS=Homo sapiens GN=ANXA4 PE=1 SV=4 - [ANXA4_HUMAN]	36.99	9	57.3881	12.4589	35.8601	6.12549		1.02672	0.759319		0.979422	0.838207		1.04829	0.645004	50	14	22	14	14	22		1.37341		0.742525		1.05124	1.23138	0.967922			1.19411				0.869181			1.07032	1.21015					1.47454	1.59734		0.881209
P17174	Aspartate aminotransferase, cytoplasmic OS=Homo sapiens GN=GOT1 PE=1 SV=3 - [AATC_HUMAN]	19.13	5	41.035	6.98183	46.2185	7.00537		0.881072	0.126766		0.973173	0.60393		0.90536	0.227228	50	12	20	18	12	20		1.29734	1.25707	0.971061	1.13796	1.14852				1.12108	0.746216			0.814389			1.03559		0.957575		0.911123	1.20604		1.26276		1.01977
Q07954	Prolow-density lipoprotein receptor-related protein 1 OS=Homo sapiens GN=LRP1 PE=1 SV=2 - [LRP1_HUMAN]	1.63	7	33.73	6.82549	504.276	5.38916		1.16139	0.0799037		1.07419	0.448835		1.08117	0.283896	50	17	22	11	17	22					0.903009			1.05183	0.833456	0.934651				1.09601			0.838381			1.72229						1.16854	0.86898
Q5IJ48	Crumbs homolog 2 OS=Homo sapiens GN=CRB2 PE=1 SV=2 - [CRUM2_HUMAN]	3.81	3	52.4478	10.1373	134.176	5.5542		0.80397	0.00222504		0.966577	0.591798		0.83177	0.0179393	50	13	20	17	13	20			0.827686		1.34809	0.855993			1.11233			0.904997	0.938733	1.01675			1.18473		0.834864	0.832208		1.05121	1.33445	1.16602		1.04989	1.00024
Q8WW52	Protein FAM151A OS=Homo sapiens GN=FAM151A PE=2 SV=2 - [F151A_HUMAN]	3.59	2	28.9	8.05981	63.9871	6.66846		0.974448	0.847893		1.08721	0.555365		0.896286	0.372843	50	16	22	12	16	22				0.756755	1.16201	0.453584		1.52195		0.661994				1.17754			1.31399	1.3502	0.533081					1.24253			0.507359
P15104	Glutamine synthetase OS=Homo sapiens GN=GLUL PE=1 SV=4 - [GLNA_HUMAN]	9.65	3	56.2967	13.3002	42.0373	6.88818		1.33129	0.207159		0.845986	0.398095		1.57366	0.0112229	49	16	20	13	16	20		1.26829	1.93764					1.31256	0.480337	1.44095	0.748657					0.714164				0.427827		0.645014
P29401	Transketolase OS=Homo sapiens GN=TKT PE=1 SV=3 - [TKT_HUMAN]	8.83	4	400.218	96.1304	44.5365	6.81494		1.34045	0.218508		1.18113	0.326694		1.13489	0.463669	49	18	21	10	18	21			1.05852										0.597244					1.82575			0.985801	0.761433					0.769707
Q9H6Y7	E3 ubiquitin-protein ligase RNF167 OS=Homo sapiens GN=RNF167 PE=1 SV=1 - [RN167_HUMAN]	4.57	2	33.0048		38.2744	5.63037		0.945973	0.789212		0.894427	0.225664		1.05763	0.713139	49	14	24	11	14	24		1.31585		0.741347				0.7009			0.93592					1.26208		1.17713			1.58391		0.925566
Q9Y490	Talin-1 OS=Homo sapiens GN=TLN1 PE=1 SV=3 - [TLN1_HUMAN]	3.46	6	65.2717	10.7481	269.599	6.07471		1.42171	0.00171694		1.34148	0.0140543		1.0598	0.575022	49	17	20	12	17	20		0.763889			0.873147					0.914938	1.05104	0.923905		0.957846		0.805171	0.86022									0.893528	0.997226
E7ER45	Maltase-glucoamylase, intestinal OS=Homo sapiens GN=MGAM PE=4 SV=1 - [E7ER45_HUMAN]	28.83	9		95.3253	311.912	5.41455		0.941404	0.392762		1.02108	0.847889		0.921969	0.285775	48	18	22	8	18	22							1.50081			1.04123		1.26408	0.999912		1.36767	1.23387									1.47041
P06331	Ig heavy chain V-II region ARH-77 OS=Homo sapiens PE=4 SV=1 - [HV209_HUMAN]	17.12	2	59.1626	10.4251	16.2181	8.27979		1.23626	0.00582802		1.1586	0.0315735		1.06703	0.234675	48	15	19	14	15	19		0.855166				0.836882	1.11661	1.09685	1.02363		0.41663		1.11775		0.79602	0.953702			0.554331	0.892948				0.868471	0.850491
P24592	Insulin-like growth factor-binding protein 6 OS=Homo sapiens GN=IGFBP6 PE=1 SV=1 - [IBP6_HUMAN]	10.42	2	415.566	88.8431	31.4137	4.90674		1.07022	0.422941		1.01154	0.877924		1.05801	0.431235	48	15	22	11	15	22			0.808441						1.03801	1.15189			0.856202			1.43733				1.29166		0.980987	1.17956				1.15136
P60953	Cell division control protein 42 homolog OS=Homo sapiens GN=CDC42 PE=1 SV=2 - [CDC42_HUMAN]	14.66	2	62.25	8.29285	23.6919	8.1333		0.995621	0.97109		1.14675	0.511026		0.868207	0.472201	48	14	22	12	14	22						0.834592			0.50231							0.565506			0.643782	0.863494	1.1371		1.19841	0.722433		0.914587	0.535016
Q03591	Complement factor H-related protein 1 OS=Homo sapiens GN=CFHR1 PE=1 SV=2 - [FHR1_HUMAN]	12.73	2	96.8466	21.08	37.626	7.38623		1.09081	0.0528275		1.06525	0.365326		1.02399	0.66742	48	18	14	16	18	14			0.9218			0.922533	1.51632		0.944543				1.2748		1.20505			1.03916	1.29941	1.07928		1.07242		0.969306	1.06353	0.953751
Q14210	Lymphocyte antigen 6D OS=Homo sapiens GN=LY6D PE=1 SV=1 - [LY6D_HUMAN]	14.84	2	26.05	6.18607	13.2777	8.20654		1.13191	0.350556		0.956799	0.652912		1.18302	0.0755595	48	15	23	10	15	23						1.18213		1.0029				1.06832	1.19958			1.24664			1.49756		2.03187			0.99925			2.09123
Q15746	Myosin light chain kinase, smooth muscle OS=Homo sapiens GN=MYLK PE=1 SV=4 - [MYLK_HUMAN]	1.25	2	40.51	6.22691	210.583	6.15088		1.3259	0.0442325		0.998638	0.985032		1.32771	0.0624181	48	15	15	18	15	15		0.835642	0.856296	1.08969	1.51307	1.10834			1.21148		1.23307			1.35782			1.32126	1.45091	1.50546	1.51151		1.18314		1.10662		0.877666
P01611	Ig kappa chain V-I region Wes OS=Homo sapiens PE=1 SV=1 - [KV119_HUMAN]	31.48	2		18.219	11.6007	7.28369		1.06708	0.546759		1.18934	0.0674863		0.897205	0.332023	47	13	17	17	13	17		0.571618			1.50706	1.16119	1.27728	0.884234			0.782398			1.1014	1.17099		0.90375	0.766643	0.953519				0.942304	1.49572	0.975908	1.2379
Q9BS26	Endoplasmic reticulum resident protein 44 OS=Homo sapiens GN=ERP44 PE=1 SV=1 - [ERP44_HUMAN]	10.34	3	50.63	8.56378	46.9414	5.26221		0.982225	0.750136		1.06548	0.231359		0.921863	0.187653	47	14	17	16	14	17		0.89695	1.23865	0.93648		0.966584	0.927764				0.984024	1.23201	0.956572		0.881636	0.839482			1.27762			1.08102		0.989744	0.906259
Q00796	Sorbitol dehydrogenase OS=Homo sapiens GN=SORD PE=1 SV=4 - [DHSO_HUMAN]	11.76	3	52.0089	11.0099	38.2998	7.97217		1.21648	0.0844115		0.992718	0.938941		1.2254	0.0426778	46	12	16	18	12	16		0.798418	1.39237		0.978068	0.573097		0.928678	1.09831		1.19193		1.21981	0.827023			0.77713		0.410255	0.825773		0.795371		0.665465			0.818729
Q96KK5	Histone H2A type 1-H OS=Homo sapiens GN=HIST1H2AH PE=1 SV=3 - [H2A1H_HUMAN]	32.81	3	39.9028	8.84912	13.8978	10.8872		0.949859	0.839312		0.901403	0.629977		1.05376	0.737657	46	12	19	15	12	19		1.12391	1.75699			3.22306	0.719574				1.48607				0.690822				0.762659		0.80926	0.764146		0.828308	4.27108
P16234	Platelet-derived growth factor receptor alpha OS=Homo sapiens GN=PDGFRA PE=1 SV=1 - [PGFRA_HUMAN]	3.31	2	53.2533	13.6756	122.592	5.17334		1.15292	0.0235373		1.0116	0.768327		1.1397	0.0249547	45	14	18	13	14	18					1.19759	1.13959			1.14958			1.02307	1.02412	1.13553		1.19049	1.09779		1.00974	1.34966			1.1164	1.17981		1.04952
P23142	Fibulin-1 OS=Homo sapiens GN=FBLN1 PE=1 SV=4 - [FBLN1_HUMAN]	22.19	3		25.4946	74.3839	5.23682		0.953892	0.668681		1.02672	0.7657		0.929063	0.339219	45	14	16	15	14	16		0.881149	1.30542			1.14553			2.26046		1.10804					1.14927		0.92572	1.1799	0.765906		1.14819		0.942667			1.08136
P17213	Bactericidal permeability-increasing protein OS=Homo sapiens GN=BPI PE=1 SV=4 - [BPI_HUMAN]	5.34	2	34.4	6.63239	53.8651	9.37842		1.03721	0.905703		0.780829	0.200666		1.32834	0.197101	44	12	22	10	12	22			1.51356	0.930985				0.86542	1.55809	1.90035										0.605766		0.719409					0.986657
P22304	Iduronate 2-sulfatase OS=Homo sapiens GN=IDS PE=1 SV=1 - [IDS_HUMAN]	9.45	3	45.37	7.97999	117.774	5.75732		0.879233	0.1272		0.993714	0.917615		0.884795	0.0879301	44	14	18	12	14	18			0.88443				1.10723		1.01837	0.902246		1.05088			1.32693			1.13772		1.41951		0.922321			1.12464
P55291	Cadherin-15 OS=Homo sapiens GN=CDH15 PE=1 SV=1 - [CAD15_HUMAN]	7	4	67.4723	11.6306	103.211	5.71924		1.07387	0.569533		1.84335	0.309125		0.582567	0.433052	44	10	20	14	10	20			1.07508	1.05301			0.932685		1.82653						0.737441			0.94529		0.656951	0.811205	0.84137	1.07592		0.565439		0.863321
O75487	Glypican-4 OS=Homo sapiens GN=GPC4 PE=1 SV=4 - [GPC4_HUMAN]	17.09	7	63.5789	10.3306	62.3717	6.68311		1.06466	0.510256		1.15119	0.0897136		0.924836	0.210467	43	14	20	9	14	20		0.636782		0.805402							0.664545	1.12624	0.927118					1.07067			0.589117
P05089	Arginase-1 OS=Homo sapiens GN=ARG1 PE=1 SV=2 - [ARGI1_HUMAN]	19.25	5	46.99	9.26468	34.7133	7.21045		1.28987	0.0225312		1.47238	0.0511137		0.876047	0.456304	43	15	13	15	15	13		0.608553	0.87317			1.58207			0.757219		0.683979							1.3272	1.3065	0.668856		1.1483		1.27591		1.02302
Q53FA7	Quinone oxidoreductase PIG3 OS=Homo sapiens GN=TP53I3 PE=1 SV=2 - [QORX_HUMAN]	18.37	5	46.41	22.5701	35.5136	7.1665		1.10147	0.385188		0.7833	0.0348911		1.40619	0.00206678	43	11	20	12	11	20		1.56115				1.11114					1.66397							0.990351	1.37479		1.78876		0.629434	1.05717			1.60678
Q96PX8	SLIT and NTRK-like protein 1 OS=Homo sapiens GN=SLITRK1 PE=1 SV=2 - [SLIK1_HUMAN]	4.31	3	42.332	7.29816	77.6856	6.44287		1.06474	0.547238		1.01011	0.920183		1.05408	0.471945	43	13	18	12	13	18						1.20556	0.775339		1.10335	1.05154		1.70365			0.661494			0.843817	0.851681	0.566924				0.956292	0.689153
D6RIS9	Selenoprotein P (Fragment) OS=Homo sapiens GN=SEPP1 PE=4 SV=1 - [D6RIS9_HUMAN]	7.66	2		4.46616	23.6419	7.13721		0.94214	0.59124		0.911734	0.404005		1.03335	0.735194	42	15	19	8	15	19				1.06637			0.975299			0.916125		0.862304			1.58822			0.96366							1.12522		1.15987
H7BYC7	Neurexin-1-beta (Fragment) OS=Homo sapiens GN=NRXN1 PE=4 SV=1 - [H7BYC7_HUMAN]	10.42	2		8.87071	15.6176	5.63037		1.08171	0.628296		0.874677	0.285163		1.2367	0.0809912	42	14	21	7	14	21				1.3068		1.38274							1.00084						1.69205					1.11754			0.89884
O75891	Cytosolic 10-formyltetrahydrofolate dehydrogenase OS=Homo sapiens GN=ALDH1L1 PE=1 SV=2 - [AL1L1_HUMAN]	3.66	3	50.52	4.96113	98.7666	5.93506		0.94359	0.717038		0.76459	0.0350032		1.23411	0.334086	42	11	12	19	11	12		1.01053	1.42701		1.14839	1.46969	0.737054		1.14542		1.09136			1.18075	0.815581	0.439558	0.883791		1.54636	0.565623		1.06386		1.43551	1.21604	1.41792
Q6ZVX7	Non-specific cytotoxic cell receptor protein 1 homolog OS=Homo sapiens GN=NCCRP1 PE=1 SV=1 - [NCRP1_HUMAN]	20.73	4	55.9567	17.4364	30.8279	6.62451		1.52931	0.140939		1.05942	0.629315		1.44353	0.077585	42	13	19	10	13	19		0.963095	0.973706					1.11395			0.965486											1.68447				1.29951	1.47386
Q8N1N4	Keratin, type II cytoskeletal 78 OS=Homo sapiens GN=KRT78 PE=2 SV=2 - [K2C78_HUMAN]	15.96	7	48.7633	13.9901	56.8305	6.02393		1.11768	0.52802		1.34974	0.308134		0.828066	0.480898	42	13	17	12	13	17			1.29879	1.97218	1.27765				0.562188					1.37832			2.37866	1.6458		0.645152		1.1305					0.722779
Q96FQ6	Protein S100-A16 OS=Homo sapiens GN=S100A16 PE=1 SV=1 - [S10AG_HUMAN]	22.33	2		3.88867	11.794	6.78564		1.38519	0.0361095		1.26635	0.323599		1.09384	0.633685	42	13	18	11	13	18		0.507736		1.23968	0.497466			0.910704		1.67667	0.909318			0.662343		0.836028	0.71564
P00966	Argininosuccinate synthase OS=Homo sapiens GN=ASS1 PE=1 SV=2 - [ASSY_HUMAN]	5.83	2	23.26	6.90314	46.501	8.01611		1.19015	0.196642		1.23265	0.127956		0.965518	0.733798	41	13	19	9	13	19								0.711838	0.887928							0.883919				0.814172	0.32899		0.963708
P01225	Follitropin subunit beta OS=Homo sapiens GN=FSHB PE=1 SV=2 - [FSHB_HUMAN]	14.73	2		7.33697	14.6897	7.06396		1.42047	0.147653		1.18335	0.366247		1.20038	0.26806	41	14	20	7	14	20				0.850464						1.12249		1.03859				1.22324		1.45091					1.15172			0.960496
P01768	Ig heavy chain V-III region CAM OS=Homo sapiens PE=1 SV=1 - [HV307_HUMAN]	23.77	3	51.1301	39.1	13.6592	9.62744		0.927744	0.462433		0.852017	0.207936		1.08888	0.36941	41	15	17	9	15	17			1.69965						1.39904	0.972094			0.951437							0.578468		1.11415					0.918045
P06744	Glucose-6-phosphate isomerase OS=Homo sapiens GN=GPI PE=1 SV=4 - [G6PI_HUMAN]	14.52	7	23.5217	10.6451	63.1072	8.32373		1.09456	0.338215		0.876027	0.18107		1.24946	0.0149842	41	14	17	10	14	17					1.22902				0.863187	1.30171		0.944294		1.132		1.65896	1.24016			0.83384
P50053	Ketohexokinase OS=Homo sapiens GN=KHK PE=1 SV=1 - [KHK_HUMAN]	10.07	3	70.99	8.91831	50.6309	6.46826		1.14533	0.156217		1.01542	0.84775		1.12794	0.231	41	11	17	13	11	17			1.23538				1.12966		0.966449						1.20729	1.04012				0.805649		1.02282	0.895721		1.27214	0.9695	1.4423
P78310	Coxsackievirus and adenovirus receptor OS=Homo sapiens GN=CXADR PE=1 SV=1 - [CXAR_HUMAN]	6.03	2	57.16	7.69519	40.0044	7.56201		1.05167	0.686327		1.06531	0.574893		0.98719	0.901988	41	13	18	10	13	18			0.698281			1.35563		0.669062		1.2219		1.24651							1.62539			1.0412		1.36418
O60235	Transmembrane protease serine 11D OS=Homo sapiens GN=TMPRSS11D PE=1 SV=1 - [TM11D_HUMAN]	12.68	5	34.495	7.54789	46.2344	8.38232		1.31142	0.0174974		1.034	0.727909		1.2683	0.0320353	40	9	17	14	9	17		1.07374				1.84285	1.03158	1.02953	0.826579		1.28298				1.16701				1.23864	0.827572				0.964012	1.26411		1.66649
P05204	Non-histone chromosomal protein HMG-17 OS=Homo sapiens GN=HMGN2 PE=1 SV=3 - [HMGN2_HUMAN]	30	3	48.9405	16.1986	9.38706	9.99365		1.88321	0.0615833		1.13796	0.408553		1.65489	0.0671923	40	11	17	12	11	17			0.817039			2.15719	1.06254								1.09463				0.954989			1.09381		0.804117	2.07909	1.28311	1.17578
P62873	Guanine nucleotide-binding protein G(I)/G(S)/G(T) subunit beta-1 OS=Homo sapiens GN=GNB1 PE=1 SV=3 - [GBB1_HUMAN]	9.71	3		6.44541	37.353	5.99854		0.882138	0.228956		0.906432	0.330857		0.973199	0.766197	40	15	12	13	15	12		2.02935	0.870034				1.18876				1.74302				1.3027	0.850368		0.925898				1.07817			1.36086	0.980943
Q5D862	Filaggrin-2 OS=Homo sapiens GN=FLG2 PE=1 SV=1 - [FILA2_HUMAN]	2.01	4	64.29	17.1576	247.928	8.30908		0.939281	0.830951		1.06506	0.795025		0.881904	0.554059	40	10	18	12	10	18		1.75268					0.463747	0.647989	0.182231	0.578168	0.813818				0.48851					0.158353					0.995133		0.543308
Q7Z4R8	UPF0669 protein C6orf120 OS=Homo sapiens GN=C6orf120 PE=1 SV=1 - [CF120_HUMAN]	25.13	2	44.8	9.95662	20.7594	4.84326		1.04202	0.668507		1.01036	0.882188		1.03133	0.677379	40	11	19	10	11	19					1.37464			1.4497	1.14471			1.00533	1.02306	1.0625			0.95803			1.43784							0.909922
Q86VB7	Scavenger receptor cysteine-rich type 1 protein M130 OS=Homo sapiens GN=CD163 PE=1 SV=2 - [C163A_HUMAN]	1.3	2		18.2067	125.369	5.94775		0.943121	0.628341		0.9896	0.920113		0.953032	0.577285	40	12	17	11	12	17			0.899024			0.912675			0.783658	0.971913						1.6081			1.41357	2.02576		1.23947		0.843638			1.02862
H3BP47	Protein C16orf91 OS=Homo sapiens GN=C16orf91 PE=4 SV=1 - [H3BP47_HUMAN]	33.85	2		5.8611	7.69482	5.33838		0.883081	0.0648316		0.869088	0.0851598		1.0161	0.819418	39	13	13	13	13	13			0.870832				1.02649		0.885853	1.32302					1.07502	1.09711		1.04804		1.20538		1.19614			1.04219		1.39957
P50990	T-complex protein 1 subunit theta OS=Homo sapiens GN=CCT8 PE=1 SV=4 - [TCPQ_HUMAN]	10.58	5	82.9831	20.9761	54.3551	7.6499		0.93188	0.528752		1.20978	0.32774		0.770286	0.116998	39	13	16	10	13	16					0.903186	0.720738							0.970702	1.03745			0.871349	1.19351	0.632348					1.83844			0.72384
Q9UNF0	Protein kinase C and casein kinase substrate in neurons protein 2 OS=Homo sapiens GN=PACSIN2 PE=1 SV=2 - [PACN2_HUMAN]	7	2	62.5108	7.51172	55.7039	5.19873		0.792733	0.0686853		0.920127	0.394823		0.861548	0.225231	39	11	13	15	11	13		1.40481		1.0353	1.74635		1.02802		1.02451		2.11133	1.16222	0.929912	1.40004	1.12565		1.19881			0.978368					1.21553	0.909327
Q9Y6W3	Calpain-7 OS=Homo sapiens GN=CAPN7 PE=1 SV=1 - [CAN7_HUMAN]	2.34	2		5.08861	92.5938	7.6499		0.862891	0.0834755		0.798722	0.0165841		1.08034	0.343159	39	13	15	11	13	15			0.838728	1.12804				1.27582	1.57558				0.88096					1.08362		1.17747		1.33555					0.813489
Q6UXI9	Nephronectin OS=Homo sapiens GN=NPNT PE=2 SV=3 - [NPNT_HUMAN]	4.07	2	26.47	5.07218	61.8662	8.33838		0.802407	0.0551542		0.989441	0.926507		0.810971	0.0573208	38	10	11	17	10	11			0.962902		1.3654	1.03739	0.966846		1.10932	0.742129				1.54604	2.18364	1.41165	1.54323		1.41288	1.81285		0.999602		1.27359	0.966564	0.911483
A0M8Q6	Ig lambda-7 chain C region OS=Homo sapiens GN=IGLC7 PE=1 SV=2 - [LAC7_HUMAN]	57.55	2		93.237	11.2956	8.27979		1.27745	0.0205406		1.49226	0.0102594		0.85605	0.357173	37	9	14	14	9	14		0.744697			0.836219	1.15685	0.628146	0.739533			0.782977	0.970513		0.895665	0.821509		0.79126		0.926058					0.676066	0.456417
P31947	14-3-3 protein sigma OS=Homo sapiens GN=SFN PE=1 SV=1 - [1433S_HUMAN]	15.32	2	108.751	27.4431	11.7328	7.12256		1.24803	0.0292144		1.34152	0.24304		0.930317	0.72116	37	13	13	11	13	13		0.916841					0.748167		0.776517		1.06586				0.858229	1.05925		0.841613		0.643534					1.24308
P62424	60S ribosomal protein L7a OS=Homo sapiens GN=RPL7A PE=1 SV=2 - [RL7A_HUMAN]	6.39	2	53.2496	8.4527	29.977	10.6089		1.17487	0.326961		1.21757	0.415986		0.964931	0.87469	37	11	14	12	11	14			1.2505				0.704162		0.693061	1.56974					0.565774	1.28181				1.11006		2.21067			0.637584	0.833608
B7Z468	Calpastatin OS=Homo sapiens GN=CAST PE=2 SV=1 - [B7Z468_HUMAN]	20.29	11		14.4481	80.9502	5.09717		1.0369	0.883023		1.00604	0.982626		1.03068	0.906654	36	11	14	11	11	14			1.50151			1.01145			0.740177	1.60475						0.43904			0.297657	1.06805		2.98103		0.900403		1.4123
O43866	CD5 antigen-like OS=Homo sapiens GN=CD5L PE=1 SV=1 - [CD5L_HUMAN]	10.37	3	44.47	15.5604	38.0629	5.46533		1.06935	0.628749		0.904766	0.332071		1.18191	0.0745864	36	12	16	8	12	16					0.928091			1.17376	0.939645	0.921766				1.39411			0.975464			1.95515
O43895	Xaa-Pro aminopeptidase 2 OS=Homo sapiens GN=XPNPEP2 PE=1 SV=3 - [XPP2_HUMAN]	4.15	3	41.08	8.08791	75.5768	6.03662		1.13544	0.408014		1.07889	0.629356		1.05242	0.703906	36	11	14	11	11	14		1.56352		0.997979		1.09292		1.90022	1.07927		0.700448		1.14382						0.738061	0.520675				1.64568
O96033	Molybdopterin synthase sulfur carrier subunit OS=Homo sapiens GN=MOCS2 PE=1 SV=1 - [MOC2A_HUMAN]	21.59	2	28.4	6.22394	9.74921	4.71631		1.12734	0.268682		1.16557	0.156549		0.967203	0.756737	36	11	13	12	11	13				0.896661	0.979156	0.778627			0.560792					0.685756			1.02314	1.0177	0.652007	0.459327				1.01733		0.757343
P16284-5	Isoform Delta14-15 of Platelet endothelial cell adhesion molecule OS=Homo sapiens GN=PECAM1 - [PECA1_HUMAN]	7.34	5		10.0315	79.2102	7.21045		1.36154	0.44799		0.73502	0.0609477		1.85238	0.165856	36	8	14	14	8	14		2.43389	0.731263				0.979542	0.987619	0.932917	0.874933	3.25593				1.67826					1.29767		1.59821	1.02278		1.34813
P27348	14-3-3 protein theta OS=Homo sapiens GN=YWHAQ PE=1 SV=1 - [1433T_HUMAN]	15.51	1	82.1805	24.6881	16.88	4.42432		1.40173	0.000353876		1.11513	0.174915		1.25701	0.00287385	36	8	15	13	8	15		0.752057			0.677553	0.798981				0.947586	0.627911			0.622251			0.616208		0.956154				1.10239	0.659112			0.745892
P34913	Epoxide hydrolase 2 OS=Homo sapiens GN=EPHX2 PE=1 SV=2 - [HYES_HUMAN]	3.42	2	29.0289	5.15978	94.2712	5.18604		1.07599	0.726688		0.805843	0.126057		1.33523	0.15248	36	8	14	14	8	14			1.4877	1.04256	0.910896	0.896897			1.16471					0.569792		0.556681	0.844583		0.782707	0.46429		1.17165		1.83007
P49788	Retinoic acid receptor responder protein 1 OS=Homo sapiens GN=RARRES1 PE=2 SV=2 - [TIG1_HUMAN]	17.35	4	35.5067	6.84837	19.2892	9.40771		1.16742	0.278693		1.06934	0.52628		1.09172	0.462499	36	12	13	11	12	13		0.701011			1.4401				1.68207		0.947545		1.11526	1.43622			1.37838			1.67019							1.1046
P54826	Growth arrest-specific protein 1 OS=Homo sapiens GN=GAS1 PE=1 SV=2 - [GAS1_HUMAN]	20	4	99.7522	10.6044	11.1781	5.32568		0.980897	0.891529		0.902972	0.347405		1.0863	0.252107	36	9	17	10	9	17						0.927722	1.11641	1.04015		0.964802					2.19881				0.96324				1.16041	1.07493	0.8611
P67936-2	Isoform 2 of Tropomyosin alpha-4 chain OS=Homo sapiens GN=TPM4 - [TPM4_HUMAN]	40.49	3		20.3485	32.7026	4.729		1.1654	0.354221		1.24175	0.149838		0.938517	0.679473	36	12	15	9	12	15						0.990121			0.920652	1.43801								0.862301	1.04676	0.799824				1.023		1.00803	1.34691
Q01973-3	Isoform 3 of Tyrosine-protein kinase transmembrane receptor ROR1 OS=Homo sapiens GN=ROR1 - [ROR1_HUMAN]	19.08	5		11.7113	43.7973	6.75635		0.952198	0.864515		1.0432	0.734669		0.912763	0.738368	36	10	14	12	10	14		0.625304		1.47099		1.19715					0.775313		1.08226			1.35666			1.60404		1.08517			1.01557
Q04756	Hepatocyte growth factor activator OS=Homo sapiens GN=HGFAC PE=1 SV=1 - [HGFA_HUMAN]	11.6	7	25.51	7.76211	70.6361	7.23975		0.830958	0.0677236		0.77942	0.00330766		1.06612	0.323157	36	11	16	9	11	16					1.24989	1.11945				1.72621				1.79305			1.37403		1.11452					1.17866			0.908785
Q6W4X9	Mucin-6 OS=Homo sapiens GN=MUC6 PE=1 SV=3 - [MUC6_HUMAN]	1.6	3	25.25	6.53345	256.887	7.38623		0.943357	0.532303		1.00757	0.956498		0.93627	0.501452	36	12	17	7	12	17			0.817278									0.995097						1.59571				0.967942	1.27537
Q8IYS5	Osteoclast-associated immunoglobulin-like receptor OS=Homo sapiens GN=OSCAR PE=2 SV=3 - [OSCAR_HUMAN]	30.85	3	49.7577	15.3336	30.4616	6.52197		0.850466	0.0514701		0.888383	0.100863		0.957319	0.523358	36	9	13	14	9	13		1.30079			1.54822		0.913944		1.27124		1.28292		0.923694	1.22609	1.55723		1.08121			1.42453			1.17233		0.81413	0.993464
Q9Y2S2	Lambda-crystallin homolog OS=Homo sapiens GN=CRYL1 PE=1 SV=3 - [CRYL1_HUMAN]	10.03	3	61.8243	17.0438	35.3961	6.17627		1.0373	0.822746		1.13446	0.424586		0.914353	0.537814	36	11	17	8	11	17					0.761363					1.19868				0.677652		0.54604	0.692918										0.866631
P01037	Cystatin-SN OS=Homo sapiens GN=CST1 PE=1 SV=3 - [CYTN_HUMAN]	43.97	2	72.9967	14.9649	16.3773	7.21045		0.607019	0.268917		0.496688	0.0464523		1.22213	0.39056	35	12	17	6	12	17									0.89841							0.922004				0.878578							0.342705
Q9UKK9	ADP-sugar pyrophosphatase OS=Homo sapiens GN=NUDT5 PE=1 SV=1 - [NUDT5_HUMAN]	10.96	2	101.685	11.4569	24.3122	4.94482		1.31576	0.00425383		1.28187	0.000214539		1.02643	0.734446	35	9	14	12	9	14		0.856467	0.813399			0.774724					0.855709								0.877992		0.89034	0.728772		0.926523
O43633	Charged multivesicular body protein 2a OS=Homo sapiens GN=CHMP2A PE=1 SV=1 - [CHM2A_HUMAN]	15.32	3	51.255	5.79218	25.0879	5.97314		0.907756	0.166298		0.971698	0.726861		0.934195	0.487963	34	12	10	12	12	10		1.18961	1.10553		1.06828					0.911519	0.906815		0.911059	0.987493			1.0981					1.27203
O60896	Receptor activity-modifying protein 3 OS=Homo sapiens GN=RAMP3 PE=2 SV=1 - [RAMP3_HUMAN]	9.46	2		1.88455	16.5073	5.47803		0.763318	0.0661801		0.881076	0.307138		0.866347	0.368621	34	9	10	15	9	10		1.0451			1.12996	1.15524	0.928173			0.893769	0.965339			1.52025	1.23664	1.07779	1.56657		0.903668					1.60365	0.874837
O94819	Kelch repeat and BTB domain-containing protein 11 OS=Homo sapiens GN=KBTBD11 PE=1 SV=1 - [KBTBB_HUMAN]	2.57	2		4.17049	65.6788	6.07471		1.15894	0.349964		1.08584	0.554547		1.06733	0.60082	34	12	14	8	12	14									0.828928	0.950145		1.0424	1.00464							1.7498						0.828839	0.991428
O95171	Sciellin OS=Homo sapiens GN=SCEL PE=1 SV=2 - [SCEL_HUMAN]	10.61	8	65.9643	18.9143	77.5044	9.37842		1.13895	0.247827		1.05639	0.73531		1.07815	0.624804	34	10	15	9	10	15			0.916217			1.07014				1.59502									1.02957			1.33412		1.22774		1.28917
P01042	Kininogen-1 OS=Homo sapiens GN=KNG1 PE=1 SV=2 - [KNG1_HUMAN]	47.36	6	2906.3	1178.64	71.9122	6.81494		0.710849	0.0750738		0.75376	0.0700372		0.943071	0.761639	34	7	14	13	7	14			0.352209			1.41099	0.92141	1.15443	1.20671						0.632709				0.810553	1.0704		0.630486		1.43887	1.51332
Q6UY14-2	Isoform 2 of ADAMTS-like protein 4 OS=Homo sapiens GN=ADAMTSL4 - [ATL4_HUMAN]	2.17	2		5.30559	95.0719	8.30908		0.979101	0.878909		1.14575	0.223198		0.854553	0.0736576	34	9	19	6	9	19				1.20507				1.10151								1.5643					1.23435
Q99816	Tumor susceptibility gene 101 protein OS=Homo sapiens GN=TSG101 PE=1 SV=2 - [TS101_HUMAN]	6.15	2	46.995	6.88069	43.9165	6.45557		0.971893	0.850819		1.01129	0.928473		0.961046	0.781736	34	9	14	11	9	14		1.43879				1.18821	0.545172			1.02661	1.21352				0.431098				1.16115					0.818802	1.1568	0.898304
P83593	Ig kappa chain V-IV region STH (Fragment) OS=Homo sapiens PE=1 SV=1 - [KV405_HUMAN]	27.52	2	67.3233	14.7583	12.0529	7.94287		1.2292	0.116906		1.02269	0.861877		1.20193	0.157882	33	10	9	14	10	9		1.51285	1.49159			0.942554	0.966087				1.80484		1.13753		0.866549				0.86421			0.70241		0.966189	0.645706
Q5JRA6	Melanoma inhibitory activity protein 3 OS=Homo sapiens GN=MIA3 PE=1 SV=1 - [MIA3_HUMAN]	2.78	5	44.085	7.30902	213.57	4.84326		1.04185	0.626184		1.03548	0.626354		1.00616	0.892297	33	9	14	10	9	14			0.985149			0.695136			1.17384				1.03878						0.876169	0.766179		1.13803		1.53936			0.965476
Q8TDL5	BPI fold-containing family B member 1 OS=Homo sapiens GN=BPIFB1 PE=2 SV=1 - [BPIB1_HUMAN]	13.64	5	54.8667	23.2271	52.4085	7.2251		0.839176	0.196763		0.776142	0.00653997		1.08121	0.497764	33	10	14	9	10	14			1.26965		1.38634					1.3258				1.50682			1.08856					1.59952					1.11866
Q9UM22	Mammalian ependymin-related protein 1 OS=Homo sapiens GN=EPDR1 PE=1 SV=2 - [EPDR1_HUMAN]	10.27	2		5.75216	25.4206	6.59521		0.958168	0.419045		0.976231	0.670105		0.981497	0.752435	33	11	13	9	11	13						1.29725	0.957583	1.04451							1.13899			1.03238	1.01722					1.03159	1.0863		1.08496
E7EUU1	Latent-transforming growth factor beta-binding protein 4 OS=Homo sapiens GN=LTBP4 PE=4 SV=1 - [E7EUU1_HUMAN]	4.11	5		7.00598	165.574	5.07178		1.08748	0.618529		1.07352	0.5805		1.01301	0.920368	32	7	13	12	7	13					0.942271	0.785845			1.21028	0.923492				1.01032			1.01791		1.70801	2.17932			1.20539	0.625617		1.12181	0.834514
O75131	Copine-3 OS=Homo sapiens GN=CPNE3 PE=1 SV=1 - [CPNE3_HUMAN]	4.66	2		5.9501	60.0921	5.84619		1.00878	0.966501		0.897822	0.362118		1.12358	0.434128	32	10	16	6	10	16		1.21293		0.905166				1.17331			1.52914
O95445	Apolipoprotein M OS=Homo sapiens GN=APOM PE=1 SV=2 - [APOM_HUMAN]	30.32	4		6.22037	21.2394	6.01123		1.21088	0.021418		1.13611	0.0536492		1.06582	0.326791	32	10	11	11	10	11			0.944944			1.07277	1.02806			1.19271					0.781381	1.34649			1.10805			1.21924		0.903371	0.740108
P13928	Annexin A8 OS=Homo sapiens GN=ANXA8 PE=1 SV=3 - [ANXA8_HUMAN]	16.82	4	98.6309	12.8735	36.8576	5.78271		1.1909	0.268571		0.848177	0.336702		1.40407	0.0273145	32	9	11	12	9	11		1.02411				2.0054	0.718514				1.71226				1.16722	0.91303			2.40747					1.3358	1.07154	0.857023
P14784	Interleukin-2 receptor subunit beta OS=Homo sapiens GN=IL2RB PE=1 SV=1 - [IL2RB_HUMAN]	7.26	3	70.5173	8.42783	61.0786	5.04639		0.719816	0.0411015		1.01219	0.902876		0.711144	0.00808332	32	6	10	16	6	10		0.918647	1.29961		0.988447	0.494413	0.825988				0.908645			1.0441	0.733946		0.958455		0.78286			0.959915		1.63804	0.84538
P54289-4	Isoform 4 of Voltage-dependent calcium channel subunit alpha-2/delta-1 OS=Homo sapiens GN=CACNA2D1 - [CA2D1_HUMAN]	3.71	3	63.6958	4.7007	7.2787	8.1626		0.832776	0.106683		0.898223	0.243563		0.927137	0.452261	32	9	12	11	9	12		1.16434			1.04697	1.15509					1.08456			0.858825		0.699062	0.885127		0.919035					1.62306			1.06309
P60903	Protein S100-A10 OS=Homo sapiens GN=S100A10 PE=1 SV=2 - [S10AA_HUMAN]	17.53	3	49.2	10.5795	21.245	6.55127		0.989487	0.943256		0.924105	0.581736		1.07075	0.669237	32	8	12	12	8	12		1.23419	1.2717			0.989394				1.31275	1.45408								0.801863			1.22675		1.10504			0.979222
Q9UQB8	Brain-specific angiogenesis inhibitor 1-associated protein 2 OS=Homo sapiens GN=BAIAP2 PE=1 SV=1 - [BAIP2_HUMAN]	12.68	4	36.29	10.8955	60.8296	8.89502		0.930268	0.602562		0.985057	0.919691		0.94438	0.713174	32	11	10	11	11	10		1.58665			1.26483				1.16074		1.49203		0.937728	1.14078		0.798907	0.642248			1.70955						0.719226
P13591-4	Isoform 4 of Neural cell adhesion molecule 1 OS=Homo sapiens GN=NCAM1 - [NCAM1_HUMAN]	13.64	9		16.0223	80.2621	4.86865		0.840589	0.314076		1.02723	0.907046		0.818303	0.351858	31	9	14	8	9	14						1.39357			0.97722	0.913667									1.31362	1.54338				1.242			2.69518
P35443	Thrombospondin-4 OS=Homo sapiens GN=THBS4 PE=1 SV=2 - [TSP4_HUMAN]	10.09	6	64.1019	18.1154	62.0268	5.23682		0.947026	0.714821		0.843008	0.096263		1.12339	0.274587	31	7	13	11	7	13		1.51507				1.07369	1.08667	1.00628			1.32269	1.18912			1.80451				2.12855					1.19769	0.944795
H7C0A3	Protein ARPC4-TTLL3 (Fragment) OS=Homo sapiens GN=ARPC4-TTLL3 PE=4 SV=1 - [H7C0A3_HUMAN]	17.96	3		6.24814	19.3863	9.49561		1.0985	0.394418		1.19077	0.24244		0.92251	0.545428	30	9	13	8	9	13			0.907471				0.787531			1.31845					0.949457							0.842006			1.42978
O75351	Vacuolar protein sorting-associated protein 4B OS=Homo sapiens GN=VPS4B PE=1 SV=2 - [VPS4B_HUMAN]	14.41	3	29.9433	6.96295	49.2715	7.2251		0.854761	0.0785015		0.887848	0.205573		0.962734	0.66566	30	9	12	9	9	12		1.58559		1.67646	1.12179			1.90625			1.20588			1.5904			1.32877
O94760	N(G),N(G)-dimethylarginine dimethylaminohydrolase 1 OS=Homo sapiens GN=DDAH1 PE=1 SV=3 - [DDAH1_HUMAN]	13.68	4		16.199	31.1019	5.80811		1.10091	0.550877		1.03549	0.733012		1.06318	0.368162	30	6	13	11	6	13		1.19047				0.826527	2.00124				0.675832				0.856455				0.637514					1.00999	1.10467		0.855869
P01036	Cystatin-S OS=Homo sapiens GN=CST4 PE=1 SV=3 - [CYTS_HUMAN]	61.7	3	102.789	16.5835	16.204	5.021		1.26257	0.470632		0.970464	0.924229		1.301	0.241499	30	10	10	10	10	10		0.305543	0.547637								0.551149	1.0521	1.62119			0.867968						0.74487
P01344	Insulin-like growth factor II OS=Homo sapiens GN=IGF2 PE=1 SV=1 - [IGF2_HUMAN]	9.44	2		5.07214	20.1273	9.31982		1.13726	0.623752		0.985504	0.897687		1.15399	0.469483	30	9	14	7	9	14		1.06094	0.840479	1.37378							1.07532											0.869249
P35221	Catenin alpha-1 OS=Homo sapiens GN=CTNNA1 PE=1 SV=1 - [CTNA1_HUMAN]	2.76	2	76.193	17.1037	68.5214	6.3667		1.08408	0.296927		1.1303	0.192954		0.959108	0.665081	30	9	11	10	9	11			1.27696				1.17004			0.884464					1.01751	1.04331						0.851125			1.04027		1.01098
P36897	TGF-beta receptor type-1 OS=Homo sapiens GN=TGFBR1 PE=1 SV=1 - [TGFR1_HUMAN]	8.75	3	74.06	22.0386	42.0734	6.04932		1.00908	0.822299		1.02282	0.724565		0.986573	0.8367	30	7	16	7	7	16			1.05093					1.13176								1.14423						0.979586	1.03251
P46976	Glycogenin-1 OS=Homo sapiens GN=GYG1 PE=1 SV=4 - [GLYG_HUMAN]	6.86	2	195.393	21.9062	15.0658	7.62061		1.04998	0.650534		1.05625	0.606584		0.994063	0.943482	30	10	15	5	10	15		0.98923									1.07345																1.24131
Q7Z7G0	Target of Nesh-SH3 OS=Homo sapiens GN=ABI3BP PE=1 SV=1 - [TARSH_HUMAN]	4.93	5		3.99288	118.569	9.43701		1.06909	0.690629		0.958087	0.772174		1.11586	0.266836	30	10	12	8	10	12					0.723876	1.75041				0.889063				0.561528			0.661473		1.71793					0.846126
Q8NHM4	Putative trypsin-6 OS=Homo sapiens GN=TRY6 PE=5 SV=1 - [TRY6_HUMAN]	29.96	3	164.594	54.51	26.5222	6.26514		1.43208	0.11372		0.823421	0.192332		1.73918	0.0011494	30	8	14	8	8	14		2.50414							1.04764	1.04422	1.29859									1.39845						0.897799	0.880671
O00754	Lysosomal alpha-mannosidase OS=Homo sapiens GN=MAN2B1 PE=1 SV=3 - [MA2B1_HUMAN]	3.07	2	81.1	9.65795	113.672	7.28369		1.26251	0.1259		1.09303	0.288276		1.15506	0.366677	29	10	8	11	10	8					1.24376		0.974299		1.04889					1.16236	0.851146		1.53635	1.16382		1.53567					0.914627	1.24796
P09466	Glycodelin OS=Homo sapiens GN=PAEP PE=1 SV=2 - [PAEP_HUMAN]	23.89	3	64.15	11.9512	20.6105	5.56689		0.480987	0.248477		1.16246	0.875646		0.413768	0.358646	29	9	15	5	9	15				0.319814						0.345342													1.01657				0.10915
Q9NQS3	Poliovirus receptor-related protein 3 OS=Homo sapiens GN=PVRL3 PE=1 SV=1 - [PVRL3_HUMAN]	10.2	3	40.765	8.69556	60.9642	6.18896		0.978598	0.779963		1.05564	0.480076		0.927022	0.361652	29	9	9	11	9	9		0.847783			1.19516		0.919797				0.83389	1.15304	1.14526	0.997338	1.2999		1.17352								0.783132
O15145	Actin-related protein 2/3 complex subunit 3 OS=Homo sapiens GN=ARPC3 PE=1 SV=3 - [ARPC3_HUMAN]	11.24	2	45.0989		20.5334	8.5874		1.39448	0.247604		0.994632	0.974924		1.40201	0.28245	28	7	10	11	7	10			1.12467				1.33061						1.11661		1.39429						2.47571	0.856854	1.84213		1.35318
P10321	HLA class I histocompatibility antigen, Cw-7 alpha chain OS=Homo sapiens GN=HLA-C PE=1 SV=3 - [1C07_HUMAN]	13.66	3		8.87663	40.6229	6.03662		0.927302	0.63021		1.0642	0.723297		0.871358	0.577329	28	6	7	15	6	7		1.27981			1.74691	0.980479	1.09062		1.49914		2.39693			1.26155	1.37751		0.675942		1.15379	1.2229				1.19293	1.16287
P51148	Ras-related protein Rab-5C OS=Homo sapiens GN=RAB5C PE=1 SV=2 - [RAB5C_HUMAN]	25.46	3	68.2972	20.3183	23.4748	6.69775		1.02248	0.769663		0.928118	0.295415		1.10167	0.24244	28	6	9	13	6	9			1.0368	0.902235		1.16014	1.07904		1.01146						1.29043				1.07416	1.46448		0.759304		0.99649	1.12192
Q8N386	Leucine-rich repeat-containing protein 25 OS=Homo sapiens GN=LRRC25 PE=2 SV=2 - [LRC25_HUMAN]	8.85	2		7.95122	33.1574	5.04639		0.825348	0.00856818		0.995943	0.942737		0.82871	0.00444559	28	8	11	9	8	11			0.982356	1.07704	1.11516									1.01075		1.43559	1.06277					1.08811
Q92817	Envoplakin OS=Homo sapiens GN=EVPL PE=1 SV=3 - [EVPL_HUMAN]	1.87	3	34.73	7.03877	231.463	6.96143		0.935109	0.796591		0.806976	0.365053		1.15878	0.362986	28	9	15	4	9	15				1.11764						1.61693																	2.74116
F8W1I6	Dynactin subunit 2 OS=Homo sapiens GN=DCTN2 PE=4 SV=1 - [F8W1I6_HUMAN]	5.08	2		5.40023	34.2376	4.98291		1.10437	0.558667		1.11149	0.607424		0.9936	0.97637	27	8	11	8	8	11		1.30062					0.729132	1.05066			1.4015				0.942415										0.709973
O00115	Deoxyribonuclease-2-alpha OS=Homo sapiens GN=DNASE2 PE=1 SV=2 - [DNS2A_HUMAN]	6.11	2	34.11	4.90112	39.5555	8.04541		1.08598	0.43784		1.20518	0.107052		0.901096	0.279596	27	9	9	9	9	9					0.776504	0.814919								1.37023		1.50892	0.87638	1.22501	0.782264					0.98777
O43451	Maltase-glucoamylase, intestinal OS=Homo sapiens GN=MGAM PE=1 SV=5 - [MGA_HUMAN]	28.27	5	367.539	117.377	209.72	5.50342		1.1638	0.141277		1.26681	0.0737939		0.918681	0.312218	27	8	15	4	8	15								0.881041		1.26033		0.806402											0.961868
P00746	Complement factor D OS=Homo sapiens GN=CFD PE=1 SV=5 - [CFAD_HUMAN]	23.72	3	40.34	9.30072	27.0159	7.7085		0.966017	0.716241		1.14734	0.477289		0.841962	0.191109	27	10	13	4	10	13												1.17018				1.03643		1.08023
P02533	Keratin, type I cytoskeletal 14 OS=Homo sapiens GN=KRT14 PE=1 SV=4 - [K1C14_HUMAN]	38.35	6	264.121	69.4043	51.5294	5.16064		1.50633	0.109589		1.7084	0.384839		0.881718	0.795854	27	8	12	7	8	12							0.668708	0.576115	0.748635						0.829234					0.565727					0.86552
P04632	Calpain small subunit 1 OS=Homo sapiens GN=CAPNS1 PE=1 SV=1 - [CPNS1_HUMAN]	22.39	5		16.4059	28.2977	5.19873		0.98129	0.969523		1.07003	0.778687		0.917068	0.739237	27	9	14	4	9	14				1.11038									0.803947														2.4749
P08779	Keratin, type I cytoskeletal 16 OS=Homo sapiens GN=KRT16 PE=1 SV=4 - [K1C16_HUMAN]	42.92	9	269.76	74.2123	51.2362	5.04639		1.58389	0.121779		2.27234	0.365446		0.697031	0.50153	27	9	13	5	9	13				1.37749					0.135065	1.02124										0.125161
P21266	Glutathione S-transferase Mu 3 OS=Homo sapiens GN=GSTM3 PE=1 SV=3 - [GSTM3_HUMAN]	11.11	2	37.12	6.33491	26.5421	5.5415		0.931616	0.669724		1.0262	0.826961		0.907827	0.429293	27	8	11	8	8	11		0.576154		0.709174				0.934017	1.14664		0.791133							0.601378		0.590219
Q03154	Aminoacylase-1 OS=Homo sapiens GN=ACY1 PE=1 SV=1 - [ACY1_HUMAN]	44.85	4	87.9403	18.2458	45.856	6.17627		1.09181	0.562876		1.11305	0.454972		0.980917	0.902578	27	8	11	8	8	11		1.31391		0.90974					0.92192		0.967859							0.988474		0.555794							0.761543
Q8N3J6-2	Isoform 2 of Cell adhesion molecule 2 OS=Homo sapiens GN=CADM2 - [CADM2_HUMAN]	7.92	2		6.74343	44.3956	5.64307		1.19532	0.126618		1.06067	0.615734		1.12695	0.242727	27	10	11	6	10	11				0.865097			0.951193								1.26886			0.939592							0.946177	0.743826
Q8N6Q3	CD177 antigen OS=Homo sapiens GN=CD177 PE=1 SV=2 - [CD177_HUMAN]	3.89	2		4.53995	46.3325	6.29053		0.899634	0.550734		0.972515	0.864386		0.925059	0.742166	27	6	9	12	6	9		0.831123	0.876053				0.31961		1.15874		0.978002				0.999933	1.5198				1.26579		0.912288			0.900256
Q96C19	EF-hand domain-containing protein D2 OS=Homo sapiens GN=EFHD2 PE=1 SV=1 - [EFHD2_HUMAN]	12.5	3	29.765	6.6692	26.6805	5.19873		1.35184	0.425007		0.983746	0.925951		1.37417	0.245012	27	9	12	6	9	12							1.25219								1.053										2.32366	1.21029	1.30565
F5H2R5	Rho GDP-dissociation inhibitor 2 (Fragment) OS=Homo sapiens GN=ARHGDIB PE=4 SV=1 - [F5H2R5_HUMAN]	35.23	2		9.85012	9.78591	4.58936		1.32261	0.444813		1.17163	0.629491		1.12887	0.721393	26	7	13	6	7	13									1.03182				1.17299							1.3262			1.14743				1.26477
O75874	Isocitrate dehydrogenase [NADP] cytoplasmic OS=Homo sapiens GN=IDH1 PE=1 SV=2 - [IDHC_HUMAN]	9.66	4	40.68	15.0962	46.6295	7.00537		1.44718	0.0322183		1.63679	1.13991e-05		0.884161	0.21903	26	9	10	7	9	10		0.709726			0.662997						0.47467		0.777381	0.466721			0.408157
P05556	Integrin beta-1 OS=Homo sapiens GN=ITGB1 PE=1 SV=2 - [ITB1_HUMAN]	4.14	4	30.08	9.73945	88.357	5.38916		0.952401	0.677381		0.981353	0.896242		0.970497	0.789398	26	8	12	6	8	12							1.07098	1.02518		1.00365			0.852521		1.76474										1.09115
P25789	Proteasome subunit alpha type-4 OS=Homo sapiens GN=PSMA4 PE=1 SV=1 - [PSA4_HUMAN]	6.9	2	55.504	16.3917	10.3932	4.88135		0.960452	0.786874		1.06617	0.610218		0.900841	0.594169	26	5	11	10	5	11		0.903745	0.795466		0.927517			0.904359			0.8479			0.76163			0.977049					0.84194
P55268	Laminin subunit beta-2 OS=Homo sapiens GN=LAMB2 PE=1 SV=2 - [LAMB2_HUMAN]	2.78	3	107.941	24.8189	88.2542	4.93213		0.989662	0.928608		1.02634	0.808148		0.964262	0.6629	26	7	11	8	7	11			1.08148						1.58189							0.648439				0.935564		0.943997	1.00546
P61981	14-3-3 protein gamma OS=Homo sapiens GN=YWHAG PE=1 SV=2 - [1433G_HUMAN]	18.22	1	22.05	13.8647	28.2849	4.89404		0.977209	0.775096		1.02708	0.752266		0.951441	0.456276	26	9	12	5	9	12													1.18688			0.768638					1.00126		0.983953
Q9NP79	Vacuolar protein sorting-associated protein VTA1 homolog OS=Homo sapiens GN=VTA1 PE=1 SV=1 - [VTA1_HUMAN]	12.7	3	32.065	7.84491	33.8579	6.29053		0.982159	0.875175		0.986738	0.863897		0.99536	0.957235	26	8	12	6	8	12			0.838988													1.1387						1.21297				1.21477
I3L1J2	Cadherin-5 OS=Homo sapiens GN=CDH5 PE=4 SV=1 - [I3L1J2_HUMAN]	10.1	4		6.59691	45.386	5.69385		1.48245	0.000134357		1.23181	0.0282133		1.20348	0.0789685	25	9	7	9	9	7		0.933121			0.903436					1.0003	1.03327		1.07183	0.938178			0.949508									0.997156
O15394	Neural cell adhesion molecule 2 OS=Homo sapiens GN=NCAM2 PE=1 SV=2 - [NCAM2_HUMAN]	2.99	2	35.64	5.61218	92.9882	5.60498		0.957806	0.660236		1.00263	0.974841		0.955295	0.393265	25	8	10	7	8	10							0.770365		1.36819	1.10392			1.12061		0.905695					0.956887					0.688726
O75015	Low affinity immunoglobulin gamma Fc region receptor III-B OS=Homo sapiens GN=FCGR3B PE=1 SV=2 - [FCG3B_HUMAN]	26.61	4	72.4331	31.5055	26.1992	6.7124		0.876727	0.407215		0.975446	0.774815		0.898795	0.184747	25	4	13	8	4	13				1.03836		0.782171	1.37361					0.928079			0.814513				0.897185					1.25215	0.595175
P04062	Glucosylceramidase OS=Homo sapiens GN=GBA PE=1 SV=3 - [GLCM_HUMAN]	5.78	3	21.27	5.61401	59.6782	7.60596		1.10479	0.30318		1.18967	0.0184096		0.928657	0.324925	25	7	11	7	7	11			0.841835			0.754387													0.508318			0.728115		0.735573
P17931	Galectin-3 OS=Homo sapiens GN=LGALS3 PE=1 SV=5 - [LEG3_HUMAN]	10	2		6.56217	26.1361	8.55811		1.18252	0.171683		1.16237	0.238525		1.01733	0.852859	25	12	9	4	12	9										1.17419								0.975758								1.02117
P23083	Ig heavy chain V-I region V35 OS=Homo sapiens PE=1 SV=1 - [HV103_HUMAN]	16.24	2	80.9833	33.8	77.1624	5.22412		0.959001	0.768142		1.02938	0.788422		0.931631	0.335884	25	7	12	6	7	12					0.882039									0.889419			0.746784				0.909708
Q92928	Putative Ras-related protein Rab-1C OS=Homo sapiens GN=RAB1C PE=5 SV=2 - [RAB1C_HUMAN]	27.36	3	47.0876	11.4963	22.003	5.42725		0.874086	0.367595		0.826233	0.0692139		1.05792	0.504708	25	5	14	6	5	14		1.46423		1.0562							1.14752	0.854689											0.949006
A8MW31	Ubiquitin fusion degradation protein 1 homolog OS=Homo sapiens GN=UFD1L PE=4 SV=1 - [A8MW31_HUMAN]	7.89	2		5.54559	29.8818	5.38916		0.885973	0.0772732		0.789299	0.00366525		1.12248	0.157417	24	5	12	7	5	12					1.22391	1.3272								1.06529			1.2297		1.52428					1.20761			1.4249
H3BMU8	Group XV phospholipase A2 (Fragment) OS=Homo sapiens GN=PLA2G15 PE=4 SV=1 - [H3BMU8_HUMAN]	22.48	1		7.30353	33.8566	8.63135		0.947685	0.77997		0.822387	0.240013		1.15236	0.16051	24	6	9	9	6	9		2.24474				0.881018					1.55179					1.13209			2.07822					1.01206			1.00248
J3KS22	L-xylulose reductase (Fragment) OS=Homo sapiens GN=DCXR PE=3 SV=1 - [J3KS22_HUMAN]	9.38	2		5.85773	23.9447	8.49951		0.825895	0.178173		1.19376	0.168165		0.691846	0.0266916	24	7	10	7	7	10				0.933642	0.922276									0.714897			0.963659	0.713265					1.03213
P04278	Sex hormone-binding globulin OS=Homo sapiens GN=SHBG PE=1 SV=2 - [SHBG_HUMAN]	6.47	2	41.93	6.04639	43.7518	6.7124		2.01614	0.0234286		1.6887	0.0102889		1.1939	0.263621	24	7	12	5	7	12				0.827428	0.485088								0.874112	0.408444			0.434768
P06889	Ig lambda chain V-IV region MOL OS=Homo sapiens PE=1 SV=1 - [LV405_HUMAN]	31.13	2	33.679		11.2648	4.42432		1.42582	0.0189243		1.28064	0.0663994		1.11336	0.18539	24	11	10	3	11	10								1.10154		0.865892			0.908173
P07942	Laminin subunit beta-1 OS=Homo sapiens GN=LAMB1 PE=1 SV=2 - [LAMB1_HUMAN]	1.4	2	38.9611	7.72658	197.909	4.94482		1.02477	0.799829		0.90628	0.18535		1.13074	0.231262	24	7	7	10	7	7					1.05564		0.791529		1.28893					1.03651	1.12775	1.28438	1.22207			1.13084					0.886386	0.875727
P12814	Alpha-actinin-1 OS=Homo sapiens GN=ACTN1 PE=1 SV=2 - [ACTN1_HUMAN]	16.7	9	77.1406	18.5384	102.993	5.41455		0.950434	0.5834		1.10283	0.498732		0.861818	0.385114	24	6	10	8	6	10		0.99777				1.36626			0.852789		1.17608								1.2236	0.922434				1.00386
P13797	Plastin-3 OS=Homo sapiens GN=PLS3 PE=1 SV=4 - [PLST_HUMAN]	16.35	7	25.39	7.83773	70.7662	5.60498		0.927766	0.482425		1.02335	0.821832		0.906594	0.219225	24	7	12	5	7	12		1.25305									1.58415										1.1036
P20700	Lamin-B1 OS=Homo sapiens GN=LMNB1 PE=1 SV=2 - [LMNB1_HUMAN]	3.58	2	40.3374	5.67971	66.3676	5.16064		1.13748	0.526701		1.00929	0.967618		1.12701	0.364509	24	10	11	3	10	11				1.33071																						1.87664
P36980	Complement factor H-related protein 2 OS=Homo sapiens GN=CFHR2 PE=1 SV=1 - [FHR2_HUMAN]	7.78	1	78.6442	21.2939	22.3772	8.25049		1.20272	0.00841767		1.14824	0.184517		1.04745	0.719087	24	6	7	11	6	7		0.874963				1.05777	1.10298				0.851508				1.1109			1.17343	1.14652					0.930197	1.17917		0.980468
Q8WUT4	Leucine-rich repeat neuronal protein 4 OS=Homo sapiens GN=LRRN4 PE=1 SV=3 - [LRRN4_HUMAN]	2.7	2	22.7	6.31702	78.7938	7.1958		0.819019	0.0685498		1.00658	0.947817		0.813669	0.0443666	24	6	9	9	6	9					0.965661	1.05685								0.618949			1.2312		1.11446					1.42021			0.936139
Q99650-2	Isoform 2 of Oncostatin-M-specific receptor subunit beta OS=Homo sapiens GN=OSMR - [OSMR_HUMAN]	4.97	2		4.42411	39.4787	6.52197		1.05381	0.563899		1.08229	0.388948		0.973686	0.754038	24	5	13	6	5	13						0.901312												1.28563	0.771593				0.981075	0.906261			0.875414
E7ET40	Urokinase-type plasminogen activator short chain A OS=Homo sapiens GN=PLAU PE=3 SV=1 - [E7ET40_HUMAN]	37.92	2		46.8606	46.8938	8.44092		0.959254	0.779481		1.06069	0.784253		0.904364	0.622143	23	7	11	5	7	11			0.973722																			0.869835					0.931293
O43852	Calumenin OS=Homo sapiens GN=CALU PE=1 SV=2 - [CALU_HUMAN]	12.7	2	50.87	10.5212	37.0835	4.64014		0.905465	0.441691		0.920826	0.35745		0.983318	0.832527	23	4	8	11	4	8			1.22133		1.3281				1.2669					1.07636			1.26272			1.73384	0.822798	1.08997					0.951874
P19971	Thymidine phosphorylase OS=Homo sapiens GN=TYMP PE=1 SV=2 - [TYPH_HUMAN]	10.79	4	51.475	7.80079	49.9242	5.52881		1.78453	0.0376994		1.52201	0.000724067		1.17249	0.432862	23	8	8	7	8	8		0.804125							0.626373		0.760701									0.816176
P68371	Tubulin beta-4B chain OS=Homo sapiens GN=TUBB4B PE=1 SV=1 - [TBB4B_HUMAN]	10.11	2	51.2	8.32067	49.799	4.89404		1.01856	0.861921		0.971787	0.859685		1.04813	0.727204	23	9	8	6	9	8							1.36681			1.05814			1.02866		0.802334										0.988908	0.813664
Q16832	Discoidin domain-containing receptor 2 OS=Homo sapiens GN=DDR2 PE=1 SV=2 - [DDR2_HUMAN]	5.03	3		8.25689	96.6739	5.36377		1.00173	0.990196		0.930589	0.441562		1.07645	0.630511	23	5	8	10	5	8					1.12219	1.15366			1.01426					0.995422			1.65937		1.47673	1.06154				1.31793			1.0803
Q8NFJ5	Retinoic acid-induced protein 3 OS=Homo sapiens GN=GPRC5A PE=1 SV=2 - [RAI3_HUMAN]	6.16	2	30.74	7.29225	40.2249	8.14795		1.05017	0.699031		1.02109	0.865159		1.02848	0.824397	23	7	10	6	7	10					1.09434									1.53876		1.02089	0.983234									1.04299
H7C1W1	Peroxidasin homolog (Fragment) OS=Homo sapiens GN=PXDN PE=4 SV=1 - [H7C1W1_HUMAN]	2.77	2		4.61293	79.8156	6.65381		1.23909	0.243237		1.0224	0.825972		1.21195	0.171233	22	6	11	5	6	11							1.08419			1.05128					1.22421										1.0899		1.2688
H7C5V8	MLL cleavage product N320 (Fragment) OS=Homo sapiens GN=MLL PE=4 SV=1 - [H7C5V8_HUMAN]	6.88	2		2.14301	16.9206	9.71533		0.551078	0.116142		0.525909	0.10854		1.04786	0.882704	22	8	6	8	8	6					4.27096	1.72429							2.09133	3.3754			6.31109	0.377548	1.9023					2.357
O14745	Na(+)/H(+) exchange regulatory cofactor NHE-RF1 OS=Homo sapiens GN=SLC9A3R1 PE=1 SV=4 - [NHRF1_HUMAN]	12.57	4	27.61	6.03533	38.8446	5.77002		0.96285	0.805541		0.924468	0.396367		1.04152	0.638921	22	6	11	5	6	11		1.31821						0.906305			1.24986	0.719
P08311	Cathepsin G OS=Homo sapiens GN=CTSG PE=1 SV=2 - [CATG_HUMAN]	12.16	2		8.19121	28.8191	11.1948		0.953469	0.827895		0.849254	0.406914		1.12271	0.592308	22	5	9	8	5	9					0.734589	1.61171				1.98491				0.675778			1.03969		0.956337					0.994467			1.31919
P14923	Junction plakoglobin OS=Homo sapiens GN=JUP PE=1 SV=3 - [PLAK_HUMAN]	17.72	6	88.0099	54.6812	81.6927	6.13818		2.05302	0.156532		2.35339	0.267233		0.872368	0.728744	22	9	9	4	9	9									0.154444	0.859614										0.207815
P23526	Adenosylhomocysteinase OS=Homo sapiens GN=AHCY PE=1 SV=4 - [SAHH_HUMAN]	5.32	2	80.7904	22.3475	18.4907	8.08936		1.26749	0.337571		1.22117	0.218486		1.03793	0.815791	22	4	10	8	4	10					0.849019	0.78489								0.582025			0.763286		0.384357					1.67903			0.917308
Q5ZPR3	CD276 antigen OS=Homo sapiens GN=CD276 PE=1 SV=1 - [CD276_HUMAN]	15.36	4	62.5567	8.55967	57.1995	4.90674		0.7149	0.11917		1.03899	0.824776		0.68807	0.127223	22	7	8	7	7	8					1.41468		0.935147						0.78838	1.38412	1.38028		1.73037								1.37003
Q99538	Legumain OS=Homo sapiens GN=LGMN PE=1 SV=1 - [LGMN_HUMAN]	5.77	2		52.81	49.3794	6.55127		0.954097	0.719762		0.937399	0.553278		1.01781	0.876401	22	8	9	5	8	9						0.801125							1.17582			1.15247			1.07253					0.867523
Q9BTM9	Ubiquitin-related modifier 1 homolog OS=Homo sapiens GN=URM1 PE=1 SV=1 - [URM1_HUMAN]	19.8	2	57.071	6.88686	11.373	4.66553		1.26275	0.336751		1.4806	0.0184701		0.852858	0.316832	22	6	10	6	6	10						0.451357										1.21581			0.491742					0.691166			0.985588
P07305	Histone H1.0 OS=Homo sapiens GN=H1F0 PE=1 SV=3 - [H10_HUMAN]	10.82	2		30.0624	20.8502	10.8433		1.67536	0.157208		1.13859	0.29627		1.47143	0.210179	21	5	9	7	5	9		0.82873	1.12663								1.08368											0.96565
P82980	Retinol-binding protein 5 OS=Homo sapiens GN=RBP5 PE=1 SV=3 - [RET5_HUMAN]	13.33	2		5.15399	15.9211	6.53662		0.803985	0.113397		1.14284	0.453358		0.7035	0.0776691	21	5	11	5	5	11					0.721989									0.653625			0.617165						0.846472
E9PCW9	Homer protein homolog 3 OS=Homo sapiens GN=HOMER3 PE=4 SV=1 - [E9PCW9_HUMAN]	3.38	2		0	35.9323	5.41455		1.688	0.223787		0.952334	0.869847		1.77249	0.174508	20	7	7	6	7	7					2.48482					0.683967				2.00106		1.33798	2.68332
H3BP07	Phosphorylase b kinase gamma catalytic chain, testis/liver isoform (Fragment) OS=Homo sapiens GN=PHKG2 PE=4 SV=1 - [H3BP07_HUMAN]	7.06	2		0	29.2367	5.77002		1.564	0.102175		1.0969	0.531884		1.42584	0.129719	20	5	9	6	5	9			0.791187									0.941793										0.862426				1.21425	1.08226
I3L163	Tubulin-specific chaperone D (Fragment) OS=Homo sapiens GN=TBCD PE=4 SV=1 - [I3L163_HUMAN]	6.56	2		2.25798	27.3711	7.09326		1.27938	0.310757		0.861124	0.206237		1.48571	0.10024	20	7	7	6	7	7					1.53418					0.902044				1.64945		1.54581	1.81058									1.21479
P06881	Calcitonin gene-related peptide 1 OS=Homo sapiens GN=CALCA PE=1 SV=3 - [CALCA_HUMAN]	18.75	2		4.38956	13.8893	9.40771		1.21996	0.194154		0.929612	0.510736		1.31233	0.0158785	20	5	9	6	5	9							1.25024	0.863425							1.70076										1.19509		1.66798
P13798	Acylamino-acid-releasing enzyme OS=Homo sapiens GN=APEH PE=1 SV=4 - [ACPH_HUMAN]	3.14	2		9.40665	81.1726	5.47803		1.0482	0.813395		1.24882	0.094722		0.83935	0.199727	20	5	9	6	5	9					0.811111		0.639875							0.643752	0.621723		0.882882								1.30109
P30101	Protein disulfide-isomerase A3 OS=Homo sapiens GN=PDIA3 PE=1 SV=4 - [PDIA3_HUMAN]	8.71	4	45.775	14.653	40.8601	6.30322		1.27095	0.383412		1.05754	0.82955		1.2018	0.242416	20	7	11	2	7	11																1.14426
Q13873	Bone morphogenetic protein receptor type-2 OS=Homo sapiens GN=BMPR2 PE=1 SV=2 - [BMPR2_HUMAN]	2.89	3	34.1417	7.54819	115.129	6.20166		1.10132	0.533984		0.912638	0.157554		1.20674	0.278485	20	7	6	7	7	6		1.30575			1.13844						1.28438			1.15822			1.26467
Q9Y625	Glypican-6 OS=Homo sapiens GN=GPC6 PE=2 SV=1 - [GPC6_HUMAN]	7.21	2	43.44	8.75119	62.6949	5.41455		0.870171	0.546557		0.810979	0.233769		1.07299	0.74065	20	6	9	5	6	9				0.787645	1.57926			1.18056						1.33238			1.53282
P09493	Tropomyosin alpha-1 chain OS=Homo sapiens GN=TPM1 PE=1 SV=2 - [TPM1_HUMAN]	12.68	2	27.21		32.6887	4.7417		1.35591	0.0213361		1.09691	0.196915		1.23612	0.0871885	19	5	7	7	5	7		0.966913		1.16757					0.896745		0.945215									1.11291						0.892582
P49418	Amphiphysin OS=Homo sapiens GN=AMPH PE=1 SV=1 - [AMPH_HUMAN]	7.48	3	97.2221	18.3657	82.8076	4.60205		1.116	0.458297		0.912144	0.346791		1.22349	0.224056	19	5	6	8	5	6					1.74422	1.35934				1.16865				1.74941			1.30217		1.36092					1.01467		1.24455
Q07020	60S ribosomal protein L18 OS=Homo sapiens GN=RPL18 PE=1 SV=2 - [RL18_HUMAN]	13.83	2	53.44	8.46183	21.6211	11.7222		1.10485	0.404536		1.45853	0.228906		0.757507	0.410286	19	6	6	7	6	6							0.996391		0.966333						1.10377					1.03084					1.09699	0.993624
Q66K79-2	Isoform 2 of Carboxypeptidase Z OS=Homo sapiens GN=CPZ - [CBPZ_HUMAN]	5.15	3		5.40093	72.4877	8.08936		0.969083	0.870859		1.0146	0.941218		0.955138	0.674141	19	6	8	5	6	8						1.88604						1.00948				1.51838			0.725928					0.66611
Q96CX2	BTB/POZ domain-containing protein KCTD12 OS=Homo sapiens GN=KCTD12 PE=1 SV=1 - [KCD12_HUMAN]	7.69	2	73.52	8.64241	35.6787	5.64307		0.823087	0.280064		0.828392	0.381894		0.993596	0.946864	19	7	5	7	7	5		1.02708					1.27938				1.1725				0.813055			1.17152							0.972223
P01112-2	Isoform 2 of GTPase HRas OS=Homo sapiens GN=HRAS - [RASH_HUMAN]	21.18	2		5.11837	18.8582	4.99561		0.880991	0.326178		0.893004	0.249431		0.986547	0.897035	18	7	6	5	7	6			0.904925										0.960893									1.43323
P07437	Tubulin beta chain OS=Homo sapiens GN=TUBB PE=1 SV=2 - [TBB5_HUMAN]	16.22	5	200.43	39.1693	49.639	4.89404		1.00618	0.962122		1.58932	0.529046		0.633089	0.494099	18	6	7	5	6	7		0.963385								1.05814	0.975414
P07910	Heterogeneous nuclear ribonucleoproteins C1/C2 OS=Homo sapiens GN=HNRNPC PE=1 SV=4 - [HNRPC_HUMAN]	16.01	4	46.6547	7.40124	33.6495	5.08447		0.943303	0.776025		0.943899	0.785054		0.99937	0.997857	18	6	6	6	6	6							1.89711		1.06736						1.1171					0.962822					1.35341
P10768	S-formylglutathione hydrolase OS=Homo sapiens GN=ESD PE=1 SV=2 - [ESTD_HUMAN]	10.64	2	30.72	15.8006	31.4425	7.02002		0.685787	0.0288487		0.764425	0.072726		0.897128	0.462424	18	6	8	4	6	8							1.20608								1.58473										1.13388
P68431	Histone H3.1 OS=Homo sapiens GN=HIST1H3A PE=1 SV=2 - [H31_HUMAN]	16.91	3		5.54238	15.3945	11.1216		1.22818	0.307214		1.31006	0.35312		0.937493	0.836623	18	4	7	7	4	7		1.08915			0.713045					1.97629	0.811097			0.781984			1.55632
Q06481	Amyloid-like protein 2 OS=Homo sapiens GN=APLP2 PE=1 SV=2 - [APLP2_HUMAN]	7.86	6	45.315	6.88369	86.9002	4.79248		0.750062	0.0807381		1.04854	0.580694		0.715337	0.0839103	18	3	6	9	3	6		0.929135			1.12057		1.25044				1.17044			1.17775	1.06298		0.765279								0.881877
Q6B0K9	Hemoglobin subunit mu OS=Homo sapiens GN=HBM PE=2 SV=1 - [HBM_HUMAN]	21.99	2	100.13	11.362	15.6082	6.62451		1.37183	0.151499		2.52655	0.0840271		0.542965	0.117735	18	7	6	5	7	6		1.33847									1.2356							0.946544
Q92752	Tenascin-R OS=Homo sapiens GN=TNR PE=1 SV=3 - [TENR_HUMAN]	2.36	2	72.48	9.45842	149.467	4.81787		0.813248	0.0743541		0.849703	0.0326279		0.957097	0.763357	18	4	5	9	4	5		1.06466				1.19397			1.00081		1.49312					1.24609			1.2103	1.14951				1.22798
Q9Y6X5	Ectonucleotide pyrophosphatase/phosphodiesterase family member 4 OS=Homo sapiens GN=ENPP4 PE=1 SV=3 - [ENPP4_HUMAN]	9.49	4	31.3567	12.8413	51.6079	6.15088		0.967828	0.808298		0.909717	0.477555		1.06388	0.694218	18	5	8	5	5	8						1.2615						0.992946				1.31894			1.43104					1.34844
F8WAL2	Myeloid cell surface antigen CD33 OS=Homo sapiens GN=CD33 PE=4 SV=1 - [F8WAL2_HUMAN]	8.06	2		6.8149	33.8684	8.92432		0.903737	0.402405		0.9266	0.496708		0.975326	0.754076	17	7	7	3	7	7									0.91306	1.18709										0.806813
P01229	Lutropin subunit beta OS=Homo sapiens GN=LHB PE=1 SV=3 - [LSHB_HUMAN]	22.7	2	62.4567	11.5187	15.3347	7.73779		0.896459	0.623452		1.01715	0.943239		0.881346	0.596836	17	5	5	7	5	5		1.15314				2.12878					1.1567							1.8156	1.39389					0.802264
P01620	Ig kappa chain V-III region SIE OS=Homo sapiens PE=1 SV=1 - [KV302_HUMAN]	66.06	1	363.614	129.266	11.7678	8.48486		0.91741	0.661308		1.06333	0.741959		0.862772	0.606367	17	3	6	8	3	6		1.4227			1.22359				1.92668		1.00868			1.03814			1.02917			0.903257
P16403	Histone H1.2 OS=Homo sapiens GN=HIST1H1C PE=1 SV=2 - [H12_HUMAN]	28.17	3	81.5124	21.6942	21.3517	10.9312		1.01569	0.971513		0.81378	0.361575		1.24812	0.509863	17	5	8	4	5	8			2.27851																			1.65317
Q06323	Proteasome activator complex subunit 1 OS=Homo sapiens GN=PSME1 PE=1 SV=1 - [PSME1_HUMAN]	13.25	3	49.5789	11.5698	28.705	6.02393		1.15416	0.176939		1.16662	0.195436		0.989323	0.920012	17	5	8	4	5	8							0.918466								0.875738	1.05202									1.04732
Q14247-3	Isoform 3 of Src substrate cortactin OS=Homo sapiens GN=CTTN - [SRC8_HUMAN]	4.29	2		19.5004	57.4315	5.32568		0.770836	0.163334		0.81306	0.0468236		0.948067	0.753892	17	5	7	5	5	7						1.05127				1.38248						1.20831			1.08348					1.40535
Q5TGE0	Ubiquitin-conjugating enzyme E2 variant 1 OS=Homo sapiens GN=UBE2V1 PE=2 SV=1 - [Q5TGE0_HUMAN]	22.86	3		6.56292	11.7579	5.51611		1.03004	0.864465		1.02274	0.893651		1.00713	0.96508	17	4	7	6	4	7			1.22705		0.741509									0.75925			1.29054					0.986454
Q8TBP5	Membrane protein FAM174A OS=Homo sapiens GN=FAM174A PE=2 SV=1 - [F174A_HUMAN]	17.37	2		16.9132	19.9412	6.32861		2.88787	0.0439638		0.844483	0.275849		3.41969	0.00285001	17	3	9	5	3	9		1.59864									1.80702												1.12193
Q96HE7	ERO1-like protein alpha OS=Homo sapiens GN=ERO1L PE=1 SV=2 - [ERO1A_HUMAN]	10.68	4		45.1283	54.3581	5.68115		1.10467	0.800211		0.901338	0.627967		1.22559	0.400994	17	6	8	3	6	8			1.98996																			0.928278
E7EPS8	Receptor-type tyrosine-protein phosphatase mu OS=Homo sapiens GN=PTPRM PE=4 SV=2 - [E7EPS8_HUMAN]	4.32	5		5.88035	156.975	6.91748		1.05771	0.353348		1.0232	0.841337		1.03373	0.633623	16	5	9	2	5	9																		0.891579									1.01739
H7BZ63	Hepatocyte growth factor-like protein beta chain (Fragment) OS=Homo sapiens GN=MST1 PE=4 SV=1 - [H7BZ63_HUMAN]	19.78	3		8.08822	31.0944	6.85889		1.07355	0.680701		0.973929	0.845823		1.10228	0.411226	16	3	7	6	3	7					0.903895		1.45758							0.575025	1.16503		1.1037								1.23489
P20774	Mimecan OS=Homo sapiens GN=OGN PE=1 SV=1 - [MIME_HUMAN]	12.75	3	26.46	5.78398	33.9009	5.63037		1.02396	0.902514		1.1522	0.434379		0.8887	0.40548	16	4	8	4	4	8		0.605579									1.40979												1.11895
P25788	Proteasome subunit alpha type-3 OS=Homo sapiens GN=PSMA3 PE=1 SV=2 - [PSA3_HUMAN]	12.94	3	75.9297	22.2976	29.4652	7.72314		1.00426	0.987534		0.893034	0.556294		1.12455	0.169777	16	5	9	2	5	9																0.761562
H7BZU0	Collagen alpha-1(XXVIII) chain (Fragment) OS=Homo sapiens GN=COL28A1 PE=4 SV=1 - [H7BZU0_HUMAN]	35	2		6.11622	8.82403	5.0083		1.11463	0.413168		1.0249	0.856795		1.08755	0.399646	15	5	5	5	5	5							1.19056			0.872536					1.51834										0.920801
O75182-2	Isoform 2 of Paired amphipathic helix protein Sin3b OS=Homo sapiens GN=SIN3B - [SIN3B_HUMAN]	0.88	2		0	129.278	6.97607		1.24997	0.576105		1.32995	0.669182		0.939864	0.895325	15	5	7	3	5	7										1.00304																2.20955	0.939243
P01614	Ig kappa chain V-II region Cum OS=Homo sapiens PE=1 SV=1 - [KV201_HUMAN]	47.83	2	296.031	74.1507	12.6683	5.40186		1.12551	0.522199		1.09328	0.697202		1.02949	0.924111	15	2	9	4	2	9						0.869333													1.19063					0.763208			0.881301
P02751-11	Isoform 11 of Fibronectin OS=Homo sapiens GN=FN1 - [FINC_HUMAN]	15.17	12		65.7763	262.242	5.59229		1.12853	0.203007		1.12858	0.0576389		0.999955	0.999416	15	5	7	3	5	7										1.12057		1.03843
P27105	Erythrocyte band 7 integral membrane protein OS=Homo sapiens GN=STOM PE=1 SV=3 - [STOM_HUMAN]	11.11	3		12.4948	27.7468	4.77979		0.871014	0.334309		0.944484	0.795684		0.922211	0.54666	15	7	5	3	7	5													0.983877			0.821279
P27930	Interleukin-1 receptor type 2 OS=Homo sapiens GN=IL1R2 PE=1 SV=1 - [IL1R2_HUMAN]	10.3	2	337.56	72.2108	63.4998	6.82959		1.12825	0.505079		1.05455	0.41785		1.06989	0.500049	15	7	6	2	7	6				1.10509														1.06401
Q14108	Lysosome membrane protein 2 OS=Homo sapiens GN=SCARB2 PE=1 SV=2 - [SCRB2_HUMAN]	4.39	2	42.55	6.94836	54.2555	5.13525		0.972845	0.882642		0.888404	0.550305		1.09505	0.694128	15	4	4	7	4	4					1.00458		1.19708							1.28777	0.656344	0.791626	0.778577								1.41797
Q8WZ42-3	Isoform 3 of Titin OS=Homo sapiens GN=TTN - [TITIN_HUMAN]	0.42	3		9.29959	2991.08	6.7417		0.929896	0.749747		1.33192	0.384976		0.698163	0.360865	15	4	6	5	4	6							0.983567	0.987812							1.32678										1.62547
Q9Y2V7-2	Isoform 2 of Conserved oligomeric Golgi complex subunit 6 OS=Homo sapiens GN=COG6 - [COG6_HUMAN]	1.95	2		2.23351	68.3681	5.92236		1.30927	0.725929		0.348442	0.0131089		3.75751	0.180932	15	3	7	5	3	7					4.04958			1.45308						4.44338			3.4714										1.19219
P04233-2	Isoform 2 of HLA class II histocompatibility antigen gamma chain OS=Homo sapiens GN=CD74 - [HG2A_HUMAN]	10.34	2		6.88329	26.3814	9.14404		1.0689	0.781866		1.0166	0.936512		1.05145	0.793649	14	3	6	5	3	6						0.916838		1.22578											2.08928					0.94291
P08133	Annexin A6 OS=Homo sapiens GN=ANXA6 PE=1 SV=3 - [ANXA6_HUMAN]	8.32	3	36.3008	9.02263	75.8256	5.60498		0.957923	0.64967		0.875675	0.178392		1.09393	0.312119	14	5	5	4	5	5						1.26695													1.37698					1.18689
P14778	Interleukin-1 receptor type 1 OS=Homo sapiens GN=IL1R1 PE=1 SV=1 - [IL1R1_HUMAN]	2.81	2	29.435	6.30601	65.3606	7.82568		0.864861	0.268909		1.01294	0.917391		0.853815	0.400454	14	3	4	7	3	4		0.818295				0.932338					1.05988								1.09167					1.13034
P17342-2	Isoform 2 of Atrial natriuretic peptide receptor 3 OS=Homo sapiens GN=NPR3 - [ANPRC_HUMAN]	3.52	2		5.299	59.7291	6.354		1.01855	0.874542		0.842328	0.12651		1.20921	0.306159	14	3	4	7	3	4			0.780111			0.960275													0.991892			0.949772		0.882029		0.875414
P21927	Transforming protein RhoA OS=Homo sapiens GN=RHOA PE=1 SV=1 - [RHOA_HUMAN]	25.39	3	218.197	64.9714	464.034	5.33838		0.839301	0.259044		0.81047	0.083068		1.03557	0.849306	14	4	4	6	4	4							1.19647		1.56149						0.981327					1.34819					1.3604
P34932	Heat shock 70 kDa protein 4 OS=Homo sapiens GN=HSPA4 PE=1 SV=4 - [HSP74_HUMAN]	2.38	2	124.062	18.4057	32.508	7.48877		1.36171	0.183206		1.2799	0.318999		1.06392	0.791998	14	4	6	4	4	6									0.944565											0.719856							0.897081
P48668	Keratin, type II cytoskeletal 6C OS=Homo sapiens GN=KRT6C PE=1 SV=3 - [K2C6C_HUMAN]	46.1	2	81.8896	16.2887	39.1355	7.72314		1.26764	0.277312		1.03032	0.813706		1.23034	0.344776	14	5	4	5	5	4			1.01802						1.5451											0.858881		1.00452
P58062	Serine protease inhibitor Kazal-type 7 OS=Homo sapiens GN=SPINK7 PE=1 SV=1 - [ISK7_HUMAN]	20	2	201.74	32.7463	555.279	5.60498		0.67175	0.325041		0.522436	0.144398		1.2858	0.391239	14	4	4	6	4	4			1.17764		1.01869									1.09711			1.08519					2.8466
Q14332	Frizzled-2 OS=Homo sapiens GN=FZD2 PE=2 SV=1 - [FZD2_HUMAN]	2.83	2		8.59457	63.512	8.104		1.09371	0.245268		1.02213	0.8416		1.07003	0.55915	14	4	4	6	4	4		0.932755				1.10203					1.18387								1.37342					1.14005
Q9H8J5	MANSC domain-containing protein 1 OS=Homo sapiens GN=MANSC1 PE=2 SV=1 - [MANS1_HUMAN]	5.8	2	53.61	5.82048	46.7806	6.53662		0.91183	0.597206		0.914066	0.614968		0.997554	0.989596	14	3	3	8	3	3		0.912765					0.968306		1.72148		1.24488				1.27685					1.086					1.24842
Q9UHA7	Interleukin-36 alpha OS=Homo sapiens GN=IL36A PE=1 SV=1 - [IL36A_HUMAN]	15.19	2	84.1267	10.5464	17.673	6.30322		2.69351			2.14142			1.25782	0.416544	14	7	6	1	7	6
B7Z514	Glutathione synthetase OS=Homo sapiens GN=GSS PE=2 SV=1 - [B7Z514_HUMAN]	4.62	2		5.80532	38.155	7.1665		0.878768	0.535328		0.786116	0.197817		1.11786	0.399209	13	3	8	2	3	8																											1.7491
P14550	Alcohol dehydrogenase [NADP(+)] OS=Homo sapiens GN=AKR1A1 PE=1 SV=3 - [AK1A1_HUMAN]	12.92	3		6.22335	36.5499	6.78564		1.28921	0.562882		1.01774	0.90644		1.26674	0.452095	13	5	5	3	5	5			0.799026																			1.10246
Q9BYG8	Gasdermin-C OS=Homo sapiens GN=GSDMC PE=2 SV=3 - [GSDMC_HUMAN]	2.95	1	29.87		57.6549	5.78271		0.450151	0.168075		0.728932	0.425523		0.617549	0.0696365	13	4	5	4	4	5			1.04073													2.9981						1.38326
B4DGQ0	LIM and SH3 domain protein 1 OS=Homo sapiens GN=LASP1 PE=2 SV=1 - [B4DGQ0_HUMAN]	11.22	2		5.55128	23.1672	4.94482		1.28622	0.421659		1.09223	0.71937		1.17761	0.426645	12	3	7	2	3	7																							1.14595
E9PJP6	Sodium channel subunit beta-3 (Fragment) OS=Homo sapiens GN=SCN3B PE=4 SV=1 - [E9PJP6_HUMAN]	14.18	2		5.84854	16.2781	5.2749		0.910166			0.863567	0.163268		1.05396		12	1	7	4	1	7						1.42532		0.84246											1.16241					1.11262
P00492	Hypoxanthine-guanine phosphoribosyltransferase OS=Homo sapiens GN=HPRT1 PE=1 SV=2 - [HPRT_HUMAN]	11.01	2		14.6208	24.5636	6.68311		1.00255			1.04072			0.963316	0.782761	12	3	8	1	3	8																											0.989483
P01597	Ig kappa chain V-I region DEE OS=Homo sapiens PE=1 SV=1 - [KV105_HUMAN]	16.67	2	358.713		11.6538	9.36377		1.05338	0.676586		1.0651	0.708038		0.988997	0.96058	12	2	6	4	2	6		1.01441									1.3484												0.985137
P11766	Alcohol dehydrogenase class-3 OS=Homo sapiens GN=ADH5 PE=1 SV=4 - [ADHX_HUMAN]	13.37	4		8.06789	39.6984	7.48877		0.827572			0.930802			0.889096	0.214247	12	5	6	1	5	6
Q8NCC3	Group XV phospholipase A2 OS=Homo sapiens GN=PLA2G15 PE=1 SV=2 - [PAG15_HUMAN]	13.35	1	49.6085	8.73126	46.6279	6.72705		0.58931			1.20637	0.442039		0.488498		12	1	4	7	1	4						1.83155			1.01057										1.95677	1.62641	3.84597			1.44622
Q95604	HLA class I histocompatibility antigen, Cw-17 alpha chain OS=Homo sapiens GN=HLA-C PE=1 SV=1 - [1C17_HUMAN]	22.58	2	45.775	14.0369	41.2126	6.80029		0.687751			0.814076	0.0936885		0.844824		12	1	7	4	1	7						1.23295													1.80043					1.21483			1.10186
P36952	Serpin B5 OS=Homo sapiens GN=SERPINB5 PE=1 SV=2 - [SPB5_HUMAN]	17.87	6	56.4815	14.7278	46.2833	6.37939		1.93185			2.98629			0.646908	0.647728	11	3	7	1	3	7
C9JMV9	Protein ABHD14A-ACY1 OS=Homo sapiens GN=ABHD14A-ACY1 PE=4 SV=1 - [C9JMV9_HUMAN]	33.79	4		14.8457	56.3997	6.39209		1.14511	0.13535		1.35935	0.000972878		0.842399	0.124158	10	3	3	4	3	3		1.05429									1.12565					1.14248
F5GXH2	L-lactate dehydrogenase A chain (Fragment) OS=Homo sapiens GN=LDHA PE=3 SV=1 - [F5GXH2_HUMAN]	20.18	1		5.55675	12.4746	6.07471		4.22148	0.065729		1.01929	0.939757		4.14158	0.00262842	10	3	5	2	3	5												1.08503														1.92843
F8WB82	Aldose 1-epimerase OS=Homo sapiens GN=GALM PE=4 SV=1 - [F8WB82_HUMAN]	18.06	2		5.93094	15.6232	8.85107		1.02376	0.86332		0.741104	0.031929		1.3814	0.109113	10	3	3	4	3	3							1.32016			1.2726					0.973467										1.19025
J3KTF8	Rho GDP-dissociation inhibitor 1 (Fragment) OS=Homo sapiens GN=ARHGDIA PE=4 SV=1 - [J3KTF8_HUMAN]	13.92	2		3.58116	21.601	5.49072		1.79721	0.102294		1.16971	0.205658		1.53645	0.269197	10	3	3	4	3	3		1.16493									1.18179															1.30718
P02775	Platelet basic protein OS=Homo sapiens GN=PPBP PE=1 SV=3 - [CXCL7_HUMAN]	14.84	2		5.86746	13.8854	8.79248		3.37352	0.0399907		0.928744	0.586601		3.63235	0.0762375	10	3	3	4	3	3		1.17881									1.32787															1.21082
P13688-2	Isoform 2 of Carcinoembryonic antigen-related cell adhesion molecule 1 OS=Homo sapiens GN=CEACAM1 - [CEAM1_HUMAN]	7.19	1		5.88872	45.9218	6.15088		1.23999	1		1.06168			1.16795	0.0509595	10	4	5	1	4	5												1.08435
P54793	Arylsulfatase F OS=Homo sapiens GN=ARSF PE=1 SV=4 - [ARSF_HUMAN]	3.22	2	534.602	108.637	82.2136	6.65381		1.28179	0.362332		0.76259	0.465015		1.68083	0.0211722	10	4	4	2	4	4																		1.65583									0.77451
P67936	Tropomyosin alpha-4 chain OS=Homo sapiens GN=TPM4 PE=1 SV=3 - [TPM4_HUMAN]	45.56	3	52.3657	19.0166	28.5045	4.69092		0.901824	0.251865		0.798004	0.109989		1.1301	0.164055	10	4	3	3	4	3		1.88845									1.50051
P68366	Tubulin alpha-4A chain OS=Homo sapiens GN=TUBA4A PE=1 SV=1 - [TBA4A_HUMAN]	9.15	2	72.9967	12.8559	49.8924	5.05908		1.58693	0.272443		2.23087	0.526783		0.711351	0.674739	10	3	5	2	3	5																											0.460463
Q07021	Complement component 1 Q subcomponent-binding protein, mitochondrial OS=Homo sapiens GN=C1QBP PE=1 SV=1 - [C1QBP_HUMAN]	8.51	2	91.48	11.9125	31.3426	4.84326		1.25904	0.630419		0.829916	0.185357		1.51707	0.459592	10	2	4	4	2	4		1.06704		1.07962							1.05648
Q5QPD1	Aurora kinase A (Fragment) OS=Homo sapiens GN=AURKA PE=2 SV=1 - [Q5QPD1_HUMAN]	8.49	2		0	11.4561	10.7847		3.82963	0.0921229		1.8184	0.157878		2.10604	0.0694456	10	4	4	2	4	4										1.21791
Q6KB66-2	Isoform 2 of Keratin, type II cytoskeletal 80 OS=Homo sapiens GN=KRT80 - [K2C80_HUMAN]	6.16	2		6.59063	47.212	5.30029		1.04461	0.75023		1.50358	0.0535988		0.694748	0.119435	10	3	3	4	3	3			0.984121																			1.41453
Q8IYS5-6	Isoform 6 of Osteoclast-associated immunoglobulin-like receptor OS=Homo sapiens GN=OSCAR - [OSCAR_HUMAN]	26.98	3		12.1459	27.6114	8.5874		0.977521	0.908384		0.761663	0.385159		1.2834	0.570136	10	2	4	4	2	4			0.897576									1.02098										1.46818
Q9H7M9	Platelet receptor Gi24 OS=Homo sapiens GN=C10orf54 PE=1 SV=3 - [GI24_HUMAN]	6.43	2	31.79	8.39522	33.887	6.94678		1.27683	0.135832		0.858224	0.0442843		1.48776	0.336185	10	2	2	6	2	2		1.25705			1.15715						1.11608			1.11695			1.20441
F5GX11	Proteasome subunit alpha type-1 OS=Homo sapiens GN=PSMA1 PE=4 SV=1 - [F5GX11_HUMAN]	15.13	2		6.9478	26.4884	6.72705		0.98611	0.9498		1.56785	0.0983853		0.628957	0.30382	9	2	3	4	2	3						1.06212													0.952148					1.27845
F5GXS0	Complement C4-B OS=Homo sapiens GN=C4B PE=4 SV=1 - [F5GXS0_HUMAN]	23.09	2		79.1875	187.552	7.32764		1.40681			1.32382			1.0627	0.569304	9	5	3	1	5	3													0.82725
F8VNV9	Complement C4-B OS=Homo sapiens GN=C4B PE=4 SV=1 - [F8VNV9_HUMAN]	23.91	2		62.2202	187.549	7.32764		1.40681			1.32382			1.0627	0.569304	9	5	3	1	5	3													0.82725
F8VSI2	Complement C4-A alpha chain OS=Homo sapiens GN=C4A PE=4 SV=1 - [F8VSI2_HUMAN]	23.09	3		70.0371	187.543	7.12256		1.40681			1.32382			1.0627	0.569304	9	5	3	1	5	3													0.82725
G8JLQ0	Lysosomal thioesterase PPT2 OS=Homo sapiens GN=PPT2 PE=4 SV=1 - [G8JLQ0_HUMAN]	8.61	2		6.43122	34.3443	6.21436		0.887662	0.345344		0.819189	0.24499		1.08359	0.412747	9	3	2	4	3	2						0.963748							1.19745						0.964624					1.35508
P15121	Aldose reductase OS=Homo sapiens GN=AKR1B1 PE=1 SV=3 - [ALDR_HUMAN]	8.23	3	41.37	6.61959	35.8305	6.97607		1.84186			1.02273	0.927205		1.80094		9	1	2	6	1	2			1.031			0.822219													0.70573			0.971994		1.65794
P30508	HLA class I histocompatibility antigen, Cw-12 alpha chain OS=Homo sapiens GN=HLA-C PE=1 SV=2 - [1C12_HUMAN]	22.68	2	277.215	66.6173	98.273	5.42725		0.842694	0.480731		0.800403	0.34754		1.05284	0.815343	9	2	3	4	2	3						1.23295				0.968345									1.80043					1.21483
Q8WVV4	Protein POF1B OS=Homo sapiens GN=POF1B PE=1 SV=3 - [POF1B_HUMAN]	5.26	3		6.68732	68.0224	6.31592		1.29562	0.388031		1.80773	0.395535		0.71671	0.573947	9	3	3	3	3	3									0.577508											0.377866
Q8WZ42	Titin OS=Homo sapiens GN=TTN PE=1 SV=3 - [TITIN_HUMAN]	0.34	3	40.7262	33.71	3813.76	6.34131		0.609635			1.00822	0.969139		0.604666		9	1	3	5	1	3					1.13832									0.782787			1.49586				1.10402
Q9NNX6-8	Isoform 8 of CD209 antigen OS=Homo sapiens GN=CD209 - [CD209_HUMAN]	7.84	2		5.06402	30.408	5.17334		1.13684			1.17626	0.234864		0.966491		9	1	2	6	1	2						1.02099	1.29141								1.07139				1.57291					1.04512	1.14102
B7Z254	Protein disulfide-isomerase A6 OS=Homo sapiens GN=PDIA6 PE=2 SV=1 - [B7Z254_HUMAN]	6.41	2		6.72615	47.8081	5.08447		0.674665			0.765074			0.88183	0.53255	8	2	5	1	2	5										1.37491
F5H8A6	Tumor necrosis factor-binding protein 1 (Fragment) OS=Homo sapiens GN=TNFRSF1A PE=4 SV=1 - [F5H8A6_HUMAN]	9.73	2		6.40604	33.1448	6.72705		1.18955	0.566524		0.992962	0.975569		1.19798	0.439658	8	2	3	3	2	3							0.874822								1.60133										1.04785
O43570	Carbonic anhydrase 12 OS=Homo sapiens GN=CA12 PE=1 SV=1 - [CAH12_HUMAN]	9.32	2		24.0293	39.426	7.2251		0.839578			0.876299			0.958096		8	1	6	1	1	6																											1.20001
P08263	Glutathione S-transferase A1 OS=Homo sapiens GN=GSTA1 PE=1 SV=3 - [GSTA1_HUMAN]	24.77	1	75.7546	16.1789	25.6147	8.88037		0.961267			0.762213			1.26115	0.0759864	8	3	4	1	3	4													1.43885
P09210	Glutathione S-transferase A2 OS=Homo sapiens GN=GSTA2 PE=1 SV=4 - [GSTA2_HUMAN]	24.77	1	75.7546	15.2751	25.6476	8.5874		0.851654			1.09579			0.777208	0.291852	8	2	5	1	2	5								0.860907
P0C0S5	Histone H2A.Z OS=Homo sapiens GN=H2AFZ PE=1 SV=2 - [H2AZ_HUMAN]	17.97	1		25.9256	13.5446	10.5796			1					0.946568	0.535261	8	3	5	0	3	5
P22105	Tenascin-X OS=Homo sapiens GN=TNXB PE=1 SV=3 - [TENX_HUMAN]	17.14	4	53.9873	14.9173	91.3616	4.75439		1.07546			1.19978			0.89638	0.584605	8	2	5	1	2	5								1.10594
P49913	Cathelicidin antimicrobial peptide OS=Homo sapiens GN=CAMP PE=1 SV=1 - [CAMP_HUMAN]	18.82	3	28.1033	6.25384	32.7097	5.93506		1.4314			0.781433			1.83176	0.0959103	8	3	4	1	3	4
Q02388-2	Isoform 2 of Collagen alpha-1(VII) chain OS=Homo sapiens GN=COL7A1 - [CO7A1_HUMAN]	0.72	2		5.36725	292.09	6.22705					1.02836	0.927836				8	0	4	4	0	4						1.20217													1.40879				1.2027	0.609669
Q06828	Fibromodulin OS=Homo sapiens GN=FMOD PE=1 SV=2 - [FMOD_HUMAN]	6.38	2	36.28	7.33947	43.1515	6.03662		0.990027			0.932509			1.06168	0.753599	8	3	4	1	3	4
Q14624-2	Isoform 2 of Inter-alpha-trypsin inhibitor heavy chain H4 OS=Homo sapiens GN=ITIH4 - [ITIH4_HUMAN]	31.84	1		233.78	101.178	6.65381		0.869945			0.992446			0.876567	0.343705	8	2	5	1	2	5												1.07397
Q8NBU8	Protein TMED7-TICAM2 OS=Homo sapiens GN=TMED7-TICAM2 PE=2 SV=1 - [Q8NBU8_HUMAN]	12.23	2		4.63768	21.2194	6.20166		1.24084			1.31954			0.94036	0.704588	8	2	5	1	2	5								0.928764
Q96P63	Serpin B12 OS=Homo sapiens GN=SERPINB12 PE=1 SV=1 - [SPB12_HUMAN]	8.4	1	13.98	4.88834	46.2471	5.52881		0.738244			1.15194	0.745054		0.640869		8	1	4	3	1	4		1.14143									1.34013
Q9BY67-2	Isoform 2 of Cell adhesion molecule 1 OS=Homo sapiens GN=CADM1 - [CADM1_HUMAN]	47.45	1		45.7647	36.8916	5.12256		1.34137			1.33408			1.00546	0.962317	8	2	5	1	2	5										0.743547
Q93091	Ribonuclease K6 OS=Homo sapiens GN=RNASE6 PE=1 SV=2 - [RNAS6_HUMAN]	14	2	29.17		17.1847	8.76318		0.991512			1.01426			0.977575		7	1	5	1	1	5																							1.28613
A6NIR4	Sparc/osteonectin, cwcv and kazal-like domains proteoglycan (Testican) 2, isoform CRA_b OS=Homo sapiens GN=SPOCK2 PE=4 SV=1 - [A6NIR4_HUMAN]	4.28	2		5.7536	46.3917	4.88135		1.08838	1		1.07719			1.01039		5	1	3	1	1	3												1.03607
A8MYE6	Integrin beta OS=Homo sapiens GN=ITGB2 PE=3 SV=1 - [A8MYE6_HUMAN]	3.37	2		6.49399	78.2938	6.84424		1.03881	1		1.52514			0.681125	0.632251	5	2	2	1	2	2																										1.19209
C9JB20	Engulfment and cell motility protein 1 (Fragment) OS=Homo sapiens GN=ELMO1 PE=4 SV=1 - [C9JB20_HUMAN]	13.58	2		0	9.14969	6.52197		2.07174	1		1.25569			1.64987	0.0575829	5	2	2	1	2	2										1.01478
E7EM57	Glucose-6-phosphate 1-dehydrogenase (Fragment) OS=Homo sapiens GN=G6PD PE=3 SV=1 - [E7EM57_HUMAN]	6.25	2		5.6135	36.5194	6.53662		1.86917	1		1.94857			0.959251	0.939094	5	2	2	1	2	2
F5H6L6	Ubiquitin-conjugating enzyme E2 variant 3 OS=Homo sapiens GN=UEVLD PE=4 SV=1 - [F5H6L6_HUMAN]	9.55	2		4.85513	22.2254	6.03662		1.26826	1		0.733394			1.72931		5	1	1	3	1	1					1.38843									1.29697			1.2441
G5E9J2	Adenine phosphoribosyltransferase OS=Homo sapiens GN=APRT PE=4 SV=1 - [G5E9J2_HUMAN]	17.16	2		6.5799	14.5478	7.34229		1.10912	1		1.268			0.874703	0.159044	5	2	2	1	2	2
H0YE23	Tumor necrosis factor receptor superfamily member 5 (Fragment) OS=Homo sapiens GN=CD40 PE=4 SV=1 - [H0YE23_HUMAN]	16.35	2		6.56727	17.9004	6.7124		0.882831	1		0.627574			1.40674		5	1	1	3	1	1		2.43607									1.46065
H0YNV0	Exocyst complex component 3-like protein 4 (Fragment) OS=Homo sapiens GN=EXOC3L4 PE=4 SV=1 - [H0YNV0_HUMAN]	7.84	1		16.9761	16.6593	11.4146		3.29354	1		1.46632			2.24613		5	1	3	1	1	3												1.36408
H7BZT5	Zinc finger protein 185 (Fragment) OS=Homo sapiens GN=ZNF185 PE=4 SV=1 - [H7BZT5_HUMAN]	10.43	2		4.8901	21.4463	4.91943		0.78812	1		1.1919			0.661228	0.49152	5	2	2	1	2	2										1.27985
J3KQ45	Trans-Golgi network integral membrane protein 2 OS=Homo sapiens GN=TGOLN2 PE=4 SV=1 - [J3KQ45_HUMAN]	20.04	1		9.91151	47.8517	5.84619		1.17242	1		0.493808			2.37425		5	1	1	3	1	1					1.83427									1.68616			5.34716
O00159-2	Isoform 2 of Unconventional myosin-Ic OS=Homo sapiens GN=MYO1C - [MYO1C_HUMAN]	3.11	2		8.35478	117.834	9.40771		1.07396	1		0.924713			1.1614		5	1	1	3	1	1		1.2629									1.18668
O43493	Trans-Golgi network integral membrane protein 2 OS=Homo sapiens GN=TGOLN2 PE=1 SV=2 - [TGON2_HUMAN]	20	1	35.9223	11.1331	51.0824	5.73193			1					1.01442	0.419072	5	3	2	0	3	2
O43790	Keratin, type II cuticular Hb6 OS=Homo sapiens GN=KRT86 PE=1 SV=1 - [KRT86_HUMAN]	3.5	2	14.51		53.4663	5.65576			1					1.03463	0.208969	5	3	2	0	3	2
P00748	Coagulation factor XII OS=Homo sapiens GN=F12 PE=1 SV=3 - [FA12_HUMAN]	2.76	2		4.04533	67.7479	7.73779			1					0.995196	0.966511	5	3	2	0	3	2
P02462-2	Isoform 2 of Collagen alpha-1(IV) chain OS=Homo sapiens GN=COL4A1 - [CO4A1_HUMAN]	1.82	2		4.68479	127.9	7.92822			1					1.06248	0.23669	5	3	2	0	3	2
P02795	Metallothionein-2 OS=Homo sapiens GN=MT2A PE=1 SV=1 - [MT2_HUMAN]	32.79	1		6.78722	6.0372	7.82568			1					1.07018	0.0988118	5	3	2	0	3	2
P04259	Keratin, type II cytoskeletal 6B OS=Homo sapiens GN=KRT6B PE=1 SV=5 - [K2C6B_HUMAN]	51.42	4	517.674	148.998	60.0303	8.00146		1.1726	1		2.91909			0.401702	0.47878	5	2	2	1	2	2
P04732	Metallothionein-1E OS=Homo sapiens GN=MT1E PE=1 SV=1 - [MT1E_HUMAN]	32.79	1	28.97		6.0092	7.95752			1					0.98684	0.879535	5	3	2	0	3	2
P06734	Low affinity immunoglobulin epsilon Fc receptor OS=Homo sapiens GN=FCER2 PE=1 SV=1 - [FCER2_HUMAN]	9.97	2		4.33393	36.4457	5.56689		1.28626	1		1.15682			1.11189	0.286677	5	2	2	1	2	2																										1.09975
P07478	Trypsin-2 OS=Homo sapiens GN=PRSS2 PE=1 SV=1 - [TRY2_HUMAN]	17.41	1		88.6046	26.471	4.91943		1.15289	1		0.805293			1.43164		5	1	1	3	1	1							0.812501								1.27886										0.947125
P07900	Heat shock protein HSP 90-alpha OS=Homo sapiens GN=HSP90AA1 PE=1 SV=5 - [HS90A_HUMAN]	10.79	4	66.2398	13.6112	84.6067	5.021		1.72312	1		1.68719			1.02129	0.947118	5	2	2	1	2	2
P09960	Leukotriene A-4 hydrolase OS=Homo sapiens GN=LTA4H PE=1 SV=2 - [LKHA4_HUMAN]	4.91	2	0	6.17798	69.2412	6.17627		1.12428	1		1.45156			0.774528	0.150858	5	2	2	1	2	2
P0CG47	Polyubiquitin-B OS=Homo sapiens GN=UBB PE=1 SV=1 - [UBB_HUMAN]	85.15	1	308.811	107.35	25.7458	7.43018		1.81875	1		0.988403			1.84009		5	1	3	1	1	3												1.23933
P10809	60 kDa heat shock protein, mitochondrial OS=Homo sapiens GN=HSPD1 PE=1 SV=2 - [CH60_HUMAN]	3.32	2	35.33	6.59242	61.0164	5.87158		0.943727	1		1.11172			0.848887		5	1	1	3	1	1		1.26824									1.18077
P13639	Elongation factor 2 OS=Homo sapiens GN=EEF2 PE=1 SV=4 - [EF2_HUMAN]	5.24	4	65.6433	13.6748	95.277	6.82959		1.07034	1		2.08993			0.512145	0.468411	5	2	2	1	2	2
P14625	Endoplasmin OS=Homo sapiens GN=HSP90B1 PE=1 SV=1 - [ENPL_HUMAN]	1.99	2		5.63835	92.4113	4.84326		1.13974	1		1.21148			0.940779	0.833381	5	2	2	1	2	2
P15090	Fatty acid-binding protein, adipocyte OS=Homo sapiens GN=FABP4 PE=1 SV=3 - [FABP4_HUMAN]	12.88	2		5.21395	14.7095	7.13721		2.95795	1		1.18652			2.49296	0.248112	5	2	2	1	2	2
P19012	Keratin, type I cytoskeletal 15 OS=Homo sapiens GN=KRT15 PE=1 SV=3 - [K1C15_HUMAN]	21.49	3		72.1311	49.1811	4.76709		1.20774	1		1.06364			1.13548		5	3	1	1	3	1													1.01758
P22626	Heterogeneous nuclear ribonucleoproteins A2/B1 OS=Homo sapiens GN=HNRNPA2B1 PE=1 SV=2 - [ROA2_HUMAN]	4.82	1	52.415	7.52975	54.9383	6.03662		1.47544	1		3.88485			0.379793	0.329044	5	2	2	1	2	2
P26599	Polypyrimidine tract-binding protein 1 OS=Homo sapiens GN=PTBP1 PE=1 SV=1 - [PTBP1_HUMAN]	5.84	2	104.07	26.2993	29.1179	7.63525		0.939804	1		1.07934			0.870722	0.225911	5	2	2	1	2	2
P39019	40S ribosomal protein S19 OS=Homo sapiens GN=RPS19 PE=1 SV=2 - [RS19_HUMAN]	11.03	2	445.159	87.4011	141.632	4.99561		1.84056	1		3.36363			0.547195	0.595013	5	2	2	1	2	2
P48960	CD97 antigen OS=Homo sapiens GN=CD97 PE=1 SV=4 - [CD97_HUMAN]	5.39	2	124.2	20.0193	77.0961	6.75635		1.26304	1		0.620862			2.03434		5	1	1	3	1	1		2.0116									1.49226
P49327	Fatty acid synthase OS=Homo sapiens GN=FASN PE=1 SV=3 - [FAS_HUMAN]	1.83	3	36.805	7.2855	76.21	4.64014		1.02672	1		3.35905			0.305657	0.289444	5	2	2	1	2	2
P57772	Selenocysteine-specific elongation factor OS=Homo sapiens GN=EEFSEC PE=1 SV=4 - [SELB_HUMAN]	1.01	2		5.13197	9.2255	7.57666		2.60328	1		1.4734			1.76685	0.0717437	5	2	2	1	2	2										0.884946
P58107	Epiplakin OS=Homo sapiens GN=EPPK1 PE=1 SV=2 - [EPIPL_HUMAN]	7.58	6	56.4207	14.7201	25.9652	8.74854		1.2813	1		1.79603			0.713404	0.630009	5	2	2	1	2	2
P61020	Ras-related protein Rab-5B OS=Homo sapiens GN=RAB5B PE=1 SV=1 - [RAB5B_HUMAN]	11.63	1	77.2733	10.1478	23.8819	6.21436		0.677351	1		0.790275			0.857107		5	1	1	3	1	1		0.949297									0.978182
Q00610-2	Isoform 2 of Clathrin heavy chain 1 OS=Homo sapiens GN=CLTC - [CLH1_HUMAN]	1.71	3		10.2978	187.771	5.69385		1.48663	1		4.01257			0.370493	0.417431	5	2	2	1	2	2
Q13591	Semaphorin-5A OS=Homo sapiens GN=SEMA5A PE=1 SV=3 - [SEM5A_HUMAN]	4.1	3		7.92246	120.537	7.21045		1.99393	1		1.15466			1.72685	0.204135	5	2	2	1	2	2																										1.16881
Q14568	Putative heat shock protein HSP 90-alpha A2 OS=Homo sapiens GN=HSP90AA2 PE=1 SV=2 - [HS902_HUMAN]	9.62	1	34.63	4.52318	39.3404	4.65283		3.94472	1		1.98734			1.98493	0.192705	5	2	2	1	2	2
Q14624	Inter-alpha-trypsin inhibitor heavy chain H4 OS=Homo sapiens GN=ITIH4 PE=1 SV=4 - [ITIH4_HUMAN]	28.71	1	1082.31	256.545	103.293	6.97607		0.776448	1		1.20427			0.644744		5	1	1	3	1	1		0.730626									0.749764
Q15274	Nicotinate-nucleotide pyrophosphorylase [carboxylating] OS=Homo sapiens GN=QPRT PE=1 SV=3 - [NADC_HUMAN]	7.41	2		5.25685	30.8261	6.21436		1.19265	1		0.759291			1.57074		5	1	1	3	1	1					0.782132									1.09286			0.773228
Q32P51	Heterogeneous nuclear ribonucleoprotein A1-like 2 OS=Homo sapiens GN=HNRNPA1L2 PE=2 SV=2 - [RA1L2_HUMAN]	7.19	1	50.0334		34.2043	8.99756		1.20763	1		2.79096			0.432692	0.427103	5	2	2	1	2	2
Q5JVP3	Leukotriene B4 12-hydroxydehydrogenase, isoform CRA_d OS=Homo sapiens GN=PTGR1 PE=2 SV=1 - [Q5JVP3_HUMAN]	18.64	2		6.11548	19.2129	6.65381		1.06922	1		1.17137			0.912796		5	1	3	1	1	3												0.879019
Q6ISS4-2	Isoform 2 of Leukocyte-associated immunoglobulin-like receptor 2 OS=Homo sapiens GN=LAIR2 - [LAIR2_HUMAN]	21.48	2		4.10159	14.7124	6.3667		0.687398	1		0.882129			0.779249		5	1	1	3	1	1					0.800744									1.32202			1.14694
Q6PF06-3	Isoform 3 of tRNA methyltransferase 10 homolog B OS=Homo sapiens GN=TRMT10B - [TM10B_HUMAN]	6.32	1		0	19.7082	9.05615		0.50401	1		0.760604			0.662645	0.355845	5	2	2	1	2	2																1.99847
Q6UWP8	Suprabasin OS=Homo sapiens GN=SBSN PE=2 SV=1 - [SBSN_HUMAN]	38.46	3	101.576	118.03	25.3197	7.07861		1.30127	1		0.96369			1.3503		5	1	1	3	1	1					1.8791									1.25568			1.60766
Q9BY67	Cell adhesion molecule 1 OS=Homo sapiens GN=CADM1 PE=1 SV=2 - [CADM1_HUMAN]	34.39	1	210.307	52.9885	48.4784	5.07178			1					1.29236	0.266542	5	3	2	0	3	2
Q9H9H4	Vacuolar protein sorting-associated protein 37B OS=Homo sapiens GN=VPS37B PE=1 SV=1 - [VP37B_HUMAN]	20.7	3	47.1	9.14121	31.2875	7.34229		0.819696	1		0.77744			1.05435		5	1	1	3	1	1							1.58837								0.817593										1.18777
Q9P126-2	Isoform 2 of C-type lectin domain family 1 member B OS=Homo sapiens GN=CLEC1B - [CLC1B_HUMAN]	5.1	2		0	23.0811	8.42627		1.2501	1		0.773331			1.61651	0.0391314	5	2	2	1	2	2										1.51977
Q9Y2J2	Band 4.1-like protein 3 OS=Homo sapiens GN=EPB41L3 PE=1 SV=2 - [E41L3_HUMAN]	2.94	2	40.95	6.43994	120.603	5.18604		1.86068	1		1.26886			1.46642		5	1	1	3	1	1		1.26019									1.35009
D6R974	Ubiquitin carboxyl-terminal hydrolase isozyme L1 OS=Homo sapiens GN=UCHL1 PE=4 SV=1 - [D6R974_HUMAN]	17.95	2		7.99625	17.3498	5.90967			1		1.07405					4	0	1	3	0	1						1.04457													0.994576					0.883689
P01031	Complement C5 OS=Homo sapiens GN=C5 PE=1 SV=4 - [CO5_HUMAN]	0.89	2		5.12952	188.186	6.52197			1					0.985213	0.889703	4	2	2	0	2	2
P01764	Ig heavy chain V-III region VH26 OS=Homo sapiens PE=1 SV=1 - [HV303_HUMAN]	18.8	1	59.3	19.2944	12.5742	8.27979			1					0.976108	0.727698	4	2	2	0	2	2
P0C0L4	Complement C4-A OS=Homo sapiens GN=C4A PE=1 SV=1 - [CO4A_HUMAN]	16.69	1	176.827	37.4857	192.65	7.07861			1		0.817144					4	0	1	3	0	1						1.05787													1.36311					1.03697
P0C0L5	Complement C4-B OS=Homo sapiens GN=C4B PE=1 SV=1 - [CO4B_HUMAN]	20.58	1	233.953	98.7643	192.673	7.15186			1					0.940843	0.78283	4	2	2	0	2	2
P17066	Heat shock 70 kDa protein 6 OS=Homo sapiens GN=HSPA6 PE=1 SV=2 - [HSP76_HUMAN]	8.55	2	71.73	14.9077	70.9842	6.13818			1		0.751619					4	0	1	3	0	1						1.10189													0.800186					1.16177
Q9NZH8	Interleukin-36 gamma OS=Homo sapiens GN=IL36G PE=1 SV=1 - [IL36G_HUMAN]	13.02	2	25.58	6.30681	18.7094	5.13525			1					1.05001	0.724936	4	2	2	0	2	2
Q9UN37	Vacuolar protein sorting-associated protein 4A OS=Homo sapiens GN=VPS4A PE=1 SV=1 - [VPS4A_HUMAN]	8.92	1		6.58503	48.867	7.79639			1					0.966576	0.524235	4	2	2	0	2	2
E5RGN3	Copper transport protein ATOX1 OS=Homo sapiens GN=ATOX1 PE=4 SV=1 - [E5RGN3_HUMAN]	42.37	2		7.70208	6.32625	7.85498			1					1.0431		3	1	2	0	1	2
P07384	Calpain-1 catalytic subunit OS=Homo sapiens GN=CAPN1 PE=1 SV=1 - [CAN1_HUMAN]	4.34	3		24.4765	81.8382	5.66846			1							3	0	3	0	0	3
P41217-2	Isoform 2 of OX-2 membrane glycoprotein OS=Homo sapiens GN=CD200 - [OX2G_HUMAN]	20.45	4	1493.4	351.3	21.0153	7.79639			1					0.821182		3	1	2	0	1	2
Q3SYB4	SERPINB12 protein OS=Homo sapiens GN=SERPINB12 PE=2 SV=1 - [Q3SYB4_HUMAN]	11.53	2		6.16381	48.4152	5.38916			1							3	0	3	0	0	3
Q9UIQ6-3	Isoform 3 of Leucyl-cystinyl aminopeptidase OS=Homo sapiens GN=LNPEP - [LCAP_HUMAN]	2.09	2		5.43307	114.988	5.78271			1							3	0	3	0	0	3
F5GWP8	Junction plakoglobin OS=Homo sapiens GN=JUP PE=3 SV=1 - [F5GWP8_HUMAN]	20.47	1		48.5296	66.3088	5.18604			1							0	0	0	0	0	0
F5H4W9	Serum paraoxonase/arylesterase 1 OS=Homo sapiens GN=PON1 PE=4 SV=1 - [F5H4W9_HUMAN]	5.63	2		6.59296	39.6781	4.88135			1							0	0	0	0	0	0
F8VSI5	Uncharacterized protein OS=Homo sapiens PE=3 SV=1 - [F8VSI5_HUMAN]	8.27	2		8.14227	47.6561	8.5874			1							0	0	0	0	0	0
P06748-3	Isoform 3 of Nucleophosmin OS=Homo sapiens GN=NPM1 - [NPM_HUMAN]	12.74	3		5.95119	28.3827	4.71631			1							0	0	0	0	0	0
P29317	Ephrin type-A receptor 2 OS=Homo sapiens GN=EPHA2 PE=1 SV=2 - [EPHA2_HUMAN]	3.28	2	52.6279	10.7807	117.417	6.55127			1							0	0	0	0	0	0
Q04695	Keratin, type I cytoskeletal 17 OS=Homo sapiens GN=KRT17 PE=1 SV=2 - [K1C17_HUMAN]	18.06	1	154.4		48.076	5.021			1							0	0	0	0	0	0
Q8N126-3	Isoform 3 of Cell adhesion molecule 3 OS=Homo sapiens GN=CADM3 - [CADM3_HUMAN]	8.52	2		8.22428	38.3022	5.96045			1							0	0	0	0	0	0
[truncated: 83 more columns]

## Sheet: NMO-HS FDR calculation
Supplementary table 1b. Calculation of the false-discovery rate (FDR) for levels of all proteins (n=1093) identified in the NMO and HS samples. Shown are the UniProt ID (accession number, column A); the protein name (column B); the sequence coverage (all peptides, column C); the ratio of mean expression in the NMO and the HS group (column D); the result (p-values) of a two-sided t-test for compar…
Uniprot accession number	Protein function	ΣCoverage	NMO/HS	t-test	RANK		FDR
Q14982	Opioid-binding protein/cell adhesion molecule OS=Homo sapiens GN=OPCML PE=1 SV=1 - [OPCM_HUMAN]	26.67	0.82165	1.72427e-07	1	0.000188463	0.000188463
Q7Z3B1	Neuronal growth regulator 1 OS=Homo sapiens GN=NEGR1 PE=1 SV=3 - [NEGR1_HUMAN]	43.5	0.835501	3.70043e-06	2	0.00202228	0.00116919
Q9NU53	Glycoprotein integral membrane protein 1 OS=Homo sapiens GN=GINM1 PE=2 SV=1 - [GINM1_HUMAN]	17.58	0.772977	4.17422e-06	3	0.00152081	0.00116919
P13598	Intercellular adhesion molecule 2 OS=Homo sapiens GN=ICAM2 PE=1 SV=2 - [ICAM2_HUMAN]	19.27	0.775183	4.27881e-06	4	0.00116919	0.00116919
P06870	Kallikrein-1 OS=Homo sapiens GN=KLK1 PE=1 SV=2 - [KLK1_HUMAN]	35.11	0.730649	7.37901e-06	5	0.00161305	0.00161305
P19022	Cadherin-2 OS=Homo sapiens GN=CDH2 PE=1 SV=4 - [CADH2_HUMAN]	21.52	0.760054	3.86267e-05	6	0.0070365	0.0070365
P21926	CD9 antigen OS=Homo sapiens GN=CD9 PE=1 SV=4 - [CD9_HUMAN]	18.42	0.75351	8.03777e-05	7	0.0125504	0.0125504
Q16769	Glutaminyl-peptide cyclotransferase OS=Homo sapiens GN=QPCT PE=1 SV=1 - [QPCT_HUMAN]	36.84	0.873418	0.00010121	8	0.0138278	0.0133502
Q9P121	Neurotrimin OS=Homo sapiens GN=NTM PE=1 SV=1 - [NTRI_HUMAN]	19.48	0.821175	0.000112096	9	0.0136134	0.0133502
P11047	Laminin subunit gamma-1 OS=Homo sapiens GN=LAMC1 PE=1 SV=3 - [LAMC1_HUMAN]	5.22	0.79122	0.000125877	10	0.0137583	0.0133502
I3L1J2	Cadherin-5 OS=Homo sapiens GN=CDH5 PE=4 SV=1 - [I3L1J2_HUMAN]	10.1	1.48245	0.000134357	11	0.0133502	0.0133502	<80%
P11362	Fibroblast growth factor receptor 1 OS=Homo sapiens GN=FGFR1 PE=1 SV=3 - [FGFR1_HUMAN]	5.6	0.812279	0.000151377	12	0.0137879	0.0137879
Q16270	Insulin-like growth factor-binding protein 7 OS=Homo sapiens GN=IGFBP7 PE=1 SV=1 - [IBP7_HUMAN]	62.06	0.796841	0.000195435	13	0.0164316	0.0162967
Q12860	Contactin-1 OS=Homo sapiens GN=CNTN1 PE=1 SV=1 - [CNTN1_HUMAN]	35.36	0.871613	0.000208741	14	0.0162967	0.0162967
Q13332	Receptor-type tyrosine-protein phosphatase S OS=Homo sapiens GN=PTPRS PE=1 SV=3 - [PTPRS_HUMAN]	9.65	0.847312	0.000259102	15	0.0188799	0.0188799
Q9UIB8	SLAM family member 5 OS=Homo sapiens GN=CD84 PE=1 SV=1 - [SLAF5_HUMAN]	19.13	0.851118	0.000282824	16	0.0193204	0.0193204
P27348	14-3-3 protein theta OS=Homo sapiens GN=YWHAQ PE=1 SV=1 - [1433T_HUMAN]	15.51	1.40173	0.000353876	17	0.0227522	0.0227522	<80%
O00462	Beta-mannosidase OS=Homo sapiens GN=MANBA PE=1 SV=3 - [MANBA_HUMAN]	16.72	0.823114	0.000395207	18	0.0239978	0.0227871
Q9ULV1	Frizzled-4 OS=Homo sapiens GN=FZD4 PE=1 SV=2 - [FZD4_HUMAN]	4.28	0.804222	0.000396115	19	0.0227871	0.0227871
F5H265	Ubiquitin (Fragment) OS=Homo sapiens GN=UBC PE=4 SV=1 - [F5H265_HUMAN]	88.59	0.767627	0.000421665	20	0.023044	0.023044
Q12841	Follistatin-related protein 1 OS=Homo sapiens GN=FSTL1 PE=1 SV=1 - [FSTL1_HUMAN]	39.94	0.774471	0.000476063	21	0.024778	0.024778
Q96JQ0	Protocadherin-16 OS=Homo sapiens GN=DCHS1 PE=2 SV=1 - [PCD16_HUMAN]	3.79	0.89046	0.000508523	22	0.0252643	0.0252643
Q08334	Interleukin-10 receptor subunit beta OS=Homo sapiens GN=IL10RB PE=1 SV=2 - [I10R2_HUMAN]	19.38	0.799583	0.000589327	23	0.0280058	0.0278468
Q86YT9	Junctional adhesion molecule-like OS=Homo sapiens GN=AMICA1 PE=1 SV=1 - [JAML1_HUMAN]	8.38	1.20622	0.000611458	24	0.0278468	0.0278468
P01860	Ig gamma-3 chain C region OS=Homo sapiens GN=IGHG3 PE=1 SV=2 - [IGHG3_HUMAN]	46.95	1.30687	0.000742283	25	0.0324526	0.0324526
P01623	Ig kappa chain V-III region WOL OS=Homo sapiens PE=1 SV=1 - [KV305_HUMAN]	55.96	1.42247	0.000803256	26	0.0337676	0.0337676
P39060	Collagen alpha-1(XVIII) chain OS=Homo sapiens GN=COL18A1 PE=1 SV=5 - [COIA1_HUMAN]	6.67	0.848205	0.000849467	27	0.0343877	0.0343877
Q9H159	Cadherin-19 OS=Homo sapiens GN=CDH19 PE=2 SV=1 - [CAD19_HUMAN]	3.24	0.819694	0.000983519	28	0.0383924	0.0383924
P35858	Insulin-like growth factor-binding protein complex acid labile subunit OS=Homo sapiens GN=IGFALS PE=1 SV=1 - [ALS_HUMAN]	19.5	0.804617	0.00113223	29	0.0426734	0.040742
O75882	Attractin OS=Homo sapiens GN=ATRN PE=1 SV=2 - [ATRN_HUMAN]	23.58	0.899285	0.0011462	30	0.04176	0.040742
P19835	Bile salt-activated lipase OS=Homo sapiens GN=CEL PE=1 SV=3 - [CEL_HUMAN]	30.15	0.749	0.00115554	31	0.040742	0.040742
P0CG05	Ig lambda-2 chain C regions OS=Homo sapiens GN=IGLC2 PE=1 SV=1 - [LAC2_HUMAN]	91.51	1.2731	0.00125633	32	0.0429115	0.0429115
Q9NZZ3	Charged multivesicular body protein 5 OS=Homo sapiens GN=CHMP5 PE=1 SV=1 - [CHMP5_HUMAN]	43.84	0.828871	0.00140826	33	0.0466434	0.0466434
O75144	ICOS ligand OS=Homo sapiens GN=ICOSLG PE=1 SV=2 - [ICOSL_HUMAN]	23.51	0.839468	0.00166718	34	0.0535949	0.0535949	q>0.05
Q9Y490	Talin-1 OS=Homo sapiens GN=TLN1 PE=1 SV=3 - [TLN1_HUMAN]	3.46	1.42171	0.00171694	35	0.0536175	0.0536175
P19827	Inter-alpha-trypsin inhibitor heavy chain H1 OS=Homo sapiens GN=ITIH1 PE=1 SV=3 - [ITIH1_HUMAN]	5.16	0.847917	0.00202609	36	0.0615145	0.0615145
Q8NBJ4	Golgi membrane protein 1 OS=Homo sapiens GN=GOLM1 PE=1 SV=1 - [GOLM1_HUMAN]	57.36	0.890025	0.00208881	37	0.0617046	0.0617046
[truncated: 1,056 more rows]

## Sheet: NMO-MS FDR calculation
Supplementary table 1c. Calculation of the false-discovery rate (FDR) for levels of all proteins (n=1075) identified in the NMO and MS samples. Shown are the UniProt ID (accession number, column A); the protein name(s) (column B); the sequence coverage (all peptides, column C); the ratio of mean expression in the NMO and the MS group (column D); the result (p-values) of a two-sided t-test for com…
[truncated: 1,120 more rows]
